# Supplementary material for: Implementing electronic decision-support tools to strengthen healthcare network data-driven decision-making
Source: Arch Public Health. 2020 Jun 18;78:33. doi: 10.1186/s13690-020-00413-2 (PMC7301503; doi:10.1186/s13690-020-00413-2)
Supplement: Supplementary file 2 — Additional file 2. Data Collection Tool and Database. [file 13690_2020_413_MOESM2_ESM.xlsm]

## Sheet: Inicio
	Instrumento de recolección de datos Equipos de aseguramiento de la calidad
	Versión 1.5

## Sheet: Formulario
	Formulario de Captura																	Crit_Key	Criterios	Valor	Hallazgo	Accion	7010	7020	7030	7040	7050	Ambulatorio sin Doctor	Ambulatorio con doctor	Basico	Completo	Farmacia	Métodos de planificación familiar	Sitio de atención infantil	Sitio de atención pre y post natal	Sitio en que se guardan vacunas: (solamente unidades que guardan vacunas más de 2 días )	Reactivos	Recurso Humano	Atención de emergencias obstétricas y neonatales	Atención del parto	Laboratorio
								5	1		1	Nivel CONE:	2										>-1	>-1	>-1	>-1	1	>-1	1	>-1	>-1
	Seleccione CLUES de Unidad de Salud:									1	4	Indicador:	6															>-1	>-1	>-1	>-1
																												>-1	>-1	>-1	>-1
	CLUES:	CLUES 1									1	Ambulatorio sin Doctor	1															>-1	>-1	>-1	>-1
												Ambulatorio con doctor	2
	Nombre de la Unidad:	UNIDAD 1										Básico	3
	Jurisdicción:	NOMBRE DE LA JURISDICCIÓN										Completo	4					Crit_Key	Criterios	Valor	Hallazgo	Accion	7010	7020	7030	7040	7050	Ambulatorio sin Doctor	Ambulatorio con doctor	Basico	Completo	Farmacia	Métodos de planificación familiar	Sitio de atención infantil	Sitio de atención pre y post natal	Sitio en que se guardan vacunas: (solamente unidades que guardan vacunas más de 2 días )	Reactivos	Recurso Humano	Atención de emergencias obstétricas y neonatales	Atención del parto	Laboratorio
	Municipio:	MUNICIPIO
	Localidad:	LOCALIDAD										Mostrar todos	1
	Dirección:	DOMICILIO										7010: Atención del niño	2
												7020: Servicios prenatales y postnatales	3
	Nivel CONE:	Ambulatorio con doctor									7030: Emergencias obstétricas y neonatales	7050: Planificación familiar	4
	Tipología:	Rural de 01 núcleo básico									7040: Atención del parto y recién nacido	7040: Atención del parto y recién nacido	5
	Tipo de Unidad:	Unidad de Consulta Externa									7050: Planificación familiar	7050: Planificación familiar	6
					Dia	1	0
	Seleccione Criterios:				Mes	1	0
					Año	1	2013
					Fecha:	2012-11-30	1
	Fecha de Evaluación:
Crit_Key	Criterios	Valor	Hallazgo	Accion	7010	7020	7030	7040	7050	Ambulatorio sin Doctor	Ambulatorio con doctor	Basico	Completo	Farmacia	Métodos de planificación familiar	Sitio de atención infantil	Sitio de atención pre y post natal	Sitio en que se guardan vacunas: (solamente unidades que guardan vacunas más de 2 días )	Reactivos	Recurso Humano	Atención de emergencias obstétricas y neonatales	Atención del parto	Laboratorio	Level	7010	7020	7030	7040	7050	Evaluate
tagrh	Recursos humanos:				0	0	0	0	1	0	0	0	1	0	0	0	0	0	0	1	0	0	0	.	.	.	.	.	.
ligadura	¿Este establecimiento cuenta con doctor capacitado para realizar esterilización femenina / ligadura de trompas?				0	0	0	0	1	0	0	0	1	0	0	0	0	0	0	1	0	0	0	0	.	.	.	.	.	0
vasectomia	¿Este establecimiento cuenta con doctor capacitado para realizar esterilización masculina / vasectomía?				0	0	0	0	1	0	0	0	1	0	0	0	0	0	0	1	0	0	0	0	.	.	.	.	.	0
tagequipos	Equipos (múltiples áreas):				1	1	1	0	0	1	1	1	1	0	0	1	1	0	0	0	1	0	0	.	.	.	.	.	.	0
estetoscopio	Estetoscopio (PROPIEDAD DE LA UNIDAD)				1	1	1	0	0	1	1	1	1	0	0	1	1	0	0	0	1	0	0	1	0	0	.	.	.	1
estadimetro	Estadímetro o báscula con estadímetro				1	1	0	0	0	1	1	1	1	0	0	1	1	0	0	0	0	0	0	1	0	0	.	.	.	1
taginfantil	Sitio de atención infantil:				1	0	0	0	0	1	1	1	1	0	0	1								.	.	.	.	.	.	0
basculaninos	Báscula de pie para niños o báscula tipo Salter (Báscula de calzón) o báscula con estadímetro o báscula de piso				1	0	0	0	0	1	1	1	1	0	0	1	0	0	0	0	0	0	0	1	0	.	.	.	.	1
basculapediatrica	Báscula pediátrica o báscula de piso tipo Salter (Báscula de calzón)				1	0	0	0	0	1	1	1	1	0	0	1	0	0	0	0	0	0	0	1	0	.	.	.	.	1
cartilla	Cartilla Nacional de Salud para niños de 0 a 9 años o Cartilla Nacional de Vacunación o Tarjeta de Crecimiento y Desarrollo				1	0	0	0	0	1	1	1	1	0	0	1	0	0	0	0	0	0	0	1	0	.	.	.	.	1
esfigmiomanometropediatrico	Esfigmiomanómetro pediátrico (Baumanómetro)				1	0	0	0	0	0	0	1	1	0	0	1	0	0	0	0	0	0	0	0	.	.	.	.	.	0
estetoscopiopediatrico	Estetoscopio pediátrico (PROPIEDAD DE LA UNIDAD)				1	0	0	0	0	0	0	1	1	0	0	1	0	0	0	0	0	0	0	0	.	.	.	.	.	0
negatoscopio	Negatoscopio				1	0	0	0	0	0	0	1	1	0	0	1	0	0	0	0	0	0	0	0	.	.	.	.	.	0
termometro	Termometro oral o axilar				1	0	0	0	0	1	1	0	0	0	0	1	0	0	0	0	0	0	0	1	0	.	.	.	.	1
tagprenatal	Sitio de atención pre y post natal:				0	1	0	0	0	1	1	1	1	0	0	0	1	0	0	0	0	0	0	.	.	.	.	.	.	0
basculapiso	Báscula o balanza de pie (Báscula de piso)				0	1	0	0	0	1	1	1	1	0	0	0	1	0	0	0	0	0	0	1	.	0	.	.	.	1
carnetperinatal	Carnet perinatal o tarjeta				0	1	0	0	0	1	1	1	1	0	0	0	1	0	0	0	0	0	0	1	.	0	.	.	.	1
cintaclap	Cinta obstétrica del CLAP o cinta métrica				0	1	0	0	0	1	1	1	1	0	0	0	1	0	0	0	0	0	0	1	.	0	.	.	.	1
esfigmiomanometro	Esfigmomanómetro (Baumanómetro)				0	1	0	0	0	1	1	1	1	0	0	0	1	0	0	0	0	0	0	1	.	0	.	.	.	1
historiaclinicamaterna	Historia clínica materno perinatal				0	1	0	0	0	1	1	1	1	0	0	0	1	0	0	0	0	0	0	1	.	0	.	.	.	1
lamparachicote	Lámpara de cuello de cisne (lámpara de chicote) o lámpara de mano				0	1	0	0	0	1	1	1	1	0	0	0	1	0	0	0	0	0	0	1	.	0	.	.	.	1
mesaexploracion	Mesa para exploración ginecológica (aplica sólo en caravanas tipo 2 y 3)				0	1	0	0	0	1	1	1	1	0	0	0	1	0	0	0	0	0	0	1	.	0	.	.	.	1
setdiu	Set para inserción de DIU (espéculo vaginal, pinza de pozzio o tentáculo, pinza Forester o de anillos)				0	1	0	0	1	0	0	1	1	0	0	0	1	0	0	0	0	0	0	0	.	.	.	.	.	0
tagparto	Atención del parto:				0	0	0	1	0	0	0	1	1	0	0	0	0	0	0	0	0	1		.	.	.	.	.	.	0
camposesteriles	Campos estériles o cobija para el recién nacido				0	0	0	1	0	0	0	1	1	0	0	0	0	0	0	0	0	1	0	0	.	.	.	.	.	0
cateter	Cateter intravenoso estéril No. 18				0	0	0	1	0	0	0	1	1	0	0	0	0	0	0	0	0	1	0	0	.	.	.	.	.	0
equiposuero	Equipo para suero con macrogotero y microgotero				0	0	0	1	0	0	0	1	1	0	0	0	0	0	0	0	0	1	0	0	.	.	.	.	.	0
pinzametalica	Pinza metálica o cinta umbilical o pinza plástica				0	0	0	1	0	0	0	1	1	0	0	0	0	0	0	0	0	1	0	0	.	.	.	.	.	0
sondanaso	Sonda nasogástrica				0	0	0	1	0	0	0	1	1	0	0	0	0	0	0	0	0	1	0	0	.	.	.	.	.	0
tagemergencias	Atención de emergencias obstétricas y neonatales:				0	0	1	0	0	0	0	1	1	0	0	0	0	0	0	0	1	0	0	.	.	.	.	.	.	0
aparatopresion	Aparato para medición de presión arterial				0	0	1	0	0	0	0	1	1	0	0	0	0	0	0	0	1	0	0	0	.	.	.	.	.	0
autoclave	Autoclave o esterilizador de calor seco				0	0	1	0	0	0	0	1	1	0	0	0	0	0	0	0	1	0	0	0	.	.	.	.	.	0
bolsaadulto	Bolsa de reanimación resucitación para adulto				0	0	1	0	0	0	0	1	1	0	0	0	0	0	0	0	1	0	0	0	.	.	.	.	.	0
bolsaneonatal	Bolsa de resucitación neonatal ó Bolsa valvula mascarilla ó AMBÚ, ó resusitador, o reanimador neonatal				0	0	1	0	0	0	0	1	1	0	0	0	0	0	0	0	1	0	0	0	.	.	.	.	.	0
doppler	Doppler Portátil o estetoscopio Pinard				0	0	1	0	0	0	0	1	1	0	0	0	0	0	0	0	1	0	0	0	.	.	.	.	.	0
ameu	Equipo para AMEU				0	0	1	0	0	0	0	1	1	0	0	0	0	0	0	0	1	0	0	0	.	.	.	.	.	0
anestesia	Equipo para anestesia (De bloqueo)				0	0	1	0	0	0	0	0	1	0	0	0	0	0	0	0	1	0	0	0	.	.	.	.	.	0
cesareas	Kit para cesáreas				0	0	1	0	0	0	0	0	1	0	0	0	0	0	0	0	1	0	0	0	.	.	.	.	.	0
laringoscopio	Laringoscopio				0	0	1	0	0	0	0	1	1	0	0	0	0	0	0	0	1	0	0	0	.	.	.	.	.	0
oxigeno	Tanque de oxígeno				0	0	1	0	0	0	0	1	1	0	0	0	0	0	0	0	1	0	0	0	.	.	.	.	.	0
tagfarmacia	Farmacia:				1	1	1	1	0	1	1	1	1	1	0	0	0	0	0	0	0			.	.	.	.	.	.	0
alben	Albendazol o Mebendazol				1	0	0	0	0	1	1	1	1	1	0	0	0	0	0	0	0	0	0	1	0	.	.	.	.	1
bromurohioscina	Bromuro de hioscina o butilhioscina				0	0	0	1	0	0	0	1	1	1	0	0	0	0	0	0	0	0	0	0	.	.	.	.	.	0
cefalexina	Cefalexina				0	1	0	0	0	0	0	1	1	1	0	0	0	0	0	0	0	0	0	0	.	.	.	.	.	0
ceftriaxona	Ceftriaxona				0	0	1	0	0	0	0	0	1	1	0	0	0	0	0	0	0	0	0	0	.	.	.	.	.	0
cloranfenicol	Cloranfenicol o Metronidazol				0	0	1	0	0	0	0	0	1	1	0	0	0	0	0	0	0	0	0	0	.	.	.	.	.	0
dexametazona	Dexametazona o Betametasona				0	0	1	0	0	0	0	1	1	1	0	0	0	0	0	0	0	0	0	0	.	.	.	.	.	0
diazepam	Diazepam o Midazolam Clorhidrato				0	0	1	0	0	0	0	0	1	1	0	0	0	0	0	0	0	0	0	0	.	.	.	.	.	0
ergonovinamaleato	Ergonovina maleato o ergometrina o oxitocina				0	0	0	1	0	0	0	1	1	1	0	0	0	0	0	0	0	0	0	0	.	.	.	.	.	0
eritromicina	Eritromicina o Ampicilina o Penicilina Benzatínica				1	1	0	0	0	0	1	0	0	1	0	0	0	0	0	0	0	0	0	1	0	0	.	.	.	1
furosemida	Furosemida				0	0	1	0	0	0	0	0	1	1	0	0	0	0	0	0	0	0	0	0	.	.	.	.	.	0
gentamicina	Gentamicina ampoyetas				0	0	1	0	0	0	0	1	0	1	0	0	0	0	0	0	0	0	0	0	.	.	.	.	.	0
gotascloramfenicol	Gotas de cloramfenicol oftálmicas o de nitrato de plata al 1% o oxitetraciclina oftálmica				0	0	0	1	0	0	0	1	1	1	0	0	0	0	0	0	0	0	0	0	.	.	.	.	.	0
sulfatoferroso	Gotas de sulfato ferroso o micronutrientes para niños				1	0	0	0	0	1	1	1	1	1	0	0	0	0	0	0	0	0	0	1	0	.	.	.	.	1
hidralazina	Hidralazina ampoyetas				0	0	1	0	0	0	0	1	0	1	0	0	0	0	0	0	0	0	0	0	.	.	.	.	.	0
hidralazinaclorato	Hidralazina o Hidralazina clorhidrato				0	0	1	0	0	0	0	0	1	1	0	0	0	0	0	0	0	0	0	0	.	.	.	.	.	0
iodopovidona	Iodopovidona o Isodine				0	0	0	1	0	0	0	1	1	1	0	0	0	0	0	0	0	0	0	0	.	.	.	.	.	0
jeringa	Jeringa con Aguja Montada (Jeringa insulina)				0	0	0	1	0	0	0	1	1	1	0	0	0	0	0	0	0	0	0	0	.	.	.	.	.	0
lactatoringer	Lactato de Ringer o Solución Hartman o Solución salina				1	0	0	1	0	0	0	1	1	1	0	0	0	0	0	0	0	0	0	0	.	.	.	.	.	0
laminas	Láminas porta objetos				0	1	0	0	0	0	1	1	1	1	0	0	0	0	0	0	0	0	0	1	.	0	.	.	.	1
lidocaina	Lidocaína sin Epinefrina (Lidocaina Simple)				0	0	0	1	0	0	0	1	1	1	0	0	0	0	0	0	0	0	0	0	.	.	.	.	.	0
maleato	Maleato de ergonovina o Ergometrina o Oxitocina				0	0	1	0	0	0	0	1	1	1	0	0	0	0	0	0	0	0	0	0	.	.	.	.	.	0
multivitaminico	Multivitamínico o Hierro + Ácido fólico				0	1	0	0	0	1	1	1	1	1	0	0	0	0	0	0	0	0	0	1	.	0	.	.	.	1
nifedipina	Nifedipina				0	0	1	0	0	0	0	0	1	1	0	0	0	0	0	0	0	0	0	0	.	.	.	.	.	0
nitrofurantoina	Nitrofurantoina tabletas o suspensión				0	1	0	0	0	0	1	1	1	1	0	0	0	0	0	0	0	0	0	1	.	0	.	.	.	1
paletasayre	Paletas (Espátulas) de Ayre (para examen de citología cervical) o hisopos				0	1	0	0	0	0	1	1	1	1	0	0	0	0	0	0	0	0	0	1	.	0	.	.	.	1
sro	Paquetes o sobres de sales de rehidratación oral o sobres de vida				1	0	0	0	0	1	1	1	1	1	0	0	0	0	0	0	0	0	0	1	0	.	.	.	.	1
penicilinacristalina	Penicilina cristalina o ampicilina o Amoxicilina				1	0	1	0	0	0	0	1	1	1	0	0	0	0	0	0	0	0	0	0	.	.	.	.	.	0
sevofluran	Sevofluran 100% Fco				0	0	1	0	0	0	0	0	1	1	0	0	0	0	0	0	0	0	0	0	.	.	.	.	.	0
succinilcolina	Succinilcolina Cloruro (Suxametonio)				0	0	1	0	0	0	0	0	1	1	0	0	0	0	0	0	0	0	0	0	.	.	.	.	.	0
amikacina	Sulfato de Amikacina				0	0	1	0	0	0	0	0	1	1	0	0	0	0	0	0	0	0	0	0	.	.	.	.	.	0
sulfatomagnesio	Sulfato de magnésio				0	0	1	0	0	0	0	1	1	1	0	0	0	0	0	0	0	0	0	0	.	.	.	.	.	0
vitaminak	Vitamina K (FITOMENADIONA)				0	0	0	1	0	0	0	1	1	1	0	0	0	0	0	0	0	0	0	0	.	.	.	.	.	0
tagmetodos	Métodos anticonceptivos:				0	0	0	0	1	1	1	1	1	0	1	0	0	0	0	0	0	0	0	.	.	.	.	.	.	0
condon	Condón masculino				0	0	0	0	1	1	1	1	1	0	1	0	0	0	0	0	0	0	0	1	.	.	.	.	0	1
anticonceptivoinyectable	Cualquier tipo de hormonal inyectable				0	0	0	0	1	1	1	1	1	0	1	0	0	0	0	0	0	0	0	1	.	.	.	.	0	1
anticonceptivooral	Cualquier tipo de hormonal oral				0	0	0	0	1	1	1	1	1	0	1	0	0	0	0	0	0	0	0	1	.	.	.	.	0	1
diu	Dispositivo intrauterino				0	0	0	0	1	0	0	1	1	0	1	0	0	0	0	0	0	0	0	0	.	.	.	.	.	0
tagvacunas	Sitio en que se guardan vacunas (solamente unidades que guardan vacunas más de 2 días ):				1	1	0	0	0	1	1	1	1	0	0	0	0	1	0	0	0	0	0	.	.	.	.	.	.	0
toxoidetetanico	Vacuna antitetánica o toxoide tetánico diftérico				0	1	0	0	0	0	1	1	1	0	0	0	0	1	0	0	0	0	0	1	.	0	.	.	.	1
bcg	BCG				1	0	0	0	0	1	1	1	1	0	0	0	0	1	0	0	0	0	0	1	0	.	.	.	.	1
neomococica	Neomocócica conjugado				1	0	0	0	0	1	1	1	1	0	0	0	0	1	0	0	0	0	0	1	0	.	.	.	.	1
pentavalente	Pentavalente o DPT+ Hib+ Hepb				1	0	0	0	0	1	1	1	1	0	0	0	0	1	0	0	0	0	0	1	0	.	.	.	.	1
rotavirus	Rotavirus				1	0	0	0	0	1	1	1	1	0	0	0	0	1	0	0	0	0	0	1	0	.	.	.	.	1
spr	Vacuna SPR				1	0	0	0	0	1	1	1	1	0	0	0	0	1	0	0	0	0	0	1	0	.	.	.	.	1
taglab	Laboratorio:				0	1	0	0	0	0	0	1	1	0	0	0	0	0	0	0	0	0	1	.	.	.	.	.	.	0
contadorcelulas	Contador automático de células				0	1	0	0	0	0	0	0	1	0	0	0	0	0	0	0	0	0	1	0	.	.	.	.	.	0
uroanalisis	Equipo para uroanálisis				0	1	0	0	0	0	0	0	1	0	0	0	0	0	0	0	0	0	1	0	.	.	.	.	.	0
glucometro	Glucómetro				0	1	0	0	0	0	0	0	1	0	0	0	0	0	0	0	0	0	1	0	.	.	.	.	.	0
hemocue	Hemocue o Contador automático de células				0	1	0	0	0	0	0	1	0	0	0	0	0	0	0	0	0	0	1	0	.	.	.	.	.	0
pruebasembarazo	Kit para pruebas de embarazo				0	1	0	0	0	0	0	1	0	0	0	0	0	0	0	0	0	0	1	0	.	.	.	.	.	0
sifilis	Kit para pruebas rápidas de sífilis o Microscopio de campos oscuros, o Equipo para inmunoensayos de enzimas				0	1	0	0	0	0	0	1	1	0	0	0	0	0	0	0	0	0	1	0	.	.	.	.	.	0
vihsida	Kit para pruebas rápidas de VIH/SIDA o Microscopio Fluorescente				0	1	0	0	0	0	0	1	1	0	0	0	0	0	0	0	0	0	1	0	.	.	.	.	.	0
microcubetas	Microcubetas				0	1	0	0	0	0	0	1	0	0	0	0	0	0	0	0	0	0	1	0	.	.	.	.	.	0
microscopio	Microscopio óptico				0	1	0	0	0	0	0	0	1	0	0	0	0	0	0	0	0	0	1	0	.	.	.	.	.	0
tirasglucosa	Tiras reactivas para glucosa en sangre o Glucómentro				0	1	0	0	0	0	0	1	0	0	0	0	0	0	0	0	0	0	1	0	.	.	.	.	.	0
tirasproteina	Tiras reactivas para proteina en orina o Equipo para uroanálisis				0	1	0	0	0	0	0	1	0	0	0	0	0	0	0	0	0	0	1	0	.	.	.	.	.	0
tagreactivos	Reactivos:				0	1	0	0	0	0	0	1	1	0	0	0	0	0	1	0	0	0	0	.	.	.	.	.	.	0
anticuerporh	Anticuerpo de factor RH				0	1	0	0	0	0	0	1	1	0	0	0	0	0	1	0	0	0	0	0	.	.	.	.	.	0
anticuerpotiposangre	Anticuerpo de tipo de sangre				0	1	0	0	0	0	0	1	1	0	0	0	0	0	1	0	0	0	0	0	.	.	.	.	.	0
reactivosifilis	Reactivo para sífilis (si se observa equipo para inmunoenzayos de enzimas)				0	1	0	0	0	0	0	1	1	0	0	0	0	0	1	0	0	0	0	0	.	.	.	.	.	0
reactivovihsida	Reactivo para VIH/SIDA (si se observa equipo para inmunoenzayos de enzimas)				0	1	0	0	0	0	0	1	1	0	0	0	0	0	1	0	0	0	0	0	.	.	.	.	.	0
																									0	0	NA	NA	0	30
1
2
3
4
5
6
7
8
9
10
11
12
13
14
15
16
17
18
19
20
21
22
23
24
25
26
27
28
29
30
31

## Sheet: Reporte Unidad
	Reporte por Unidad de Salud	7010	7020	7030	7040	7050	Ambulatorio sin Doctor	Ambulatorio con doctor	Basico	Completo																																					Mostrar todos	1
		>-1	>-1	>-1	>-1	>-1	>-1	>-1	>-1	1																														Unidad de Salud:	300	CLUES 300	Nivel Cone:	4			7010: Atención del niño	2
	Seleccione CLUES de Unidad de Salud: (Cambie la selección para actualizar el reporte)																																									Completo					7020: Servicios prenatales y postnatales	3
																																								IndicadorLista	1					7030: Emergencias obstétricas y neonatales	7030: Emergencias obstétricas y neonatales	4
	Seleccione Criterios:																																							Indicador	1					7040: Atención del parto y recién nacido	7040: Atención del parto y recién nacido	5
																																														7050: Planificación familiar	7050: Planificación familiar	6
	Nombre de la Unidad:																				UNIDAD 300
	Jurisdicción:																				JURISDICCION D
	Municipio:																				MUNICIPIO
	Localidad:																				LOCALIDAD
	Dirección:																				DOMICILIO
	Nivel CONE:																				Completo
	Tipología:																				Hospital integral (Comunitario)
	Tipo de Unidad:																				Unidad de Hospitalización
Crit_Key	Indicadores:	7010	7020	7030	7040	7050	Ambulatorio sin Doctor	Ambulatorio con doctor	Basico	Completo
	7010: Atención del niño	1	0	0	0	0	1	1	1	1	1
	7020: Servicios prenatales y postnatales	0	1	0	0	0	1	1	1	1	1
	7030: Emergencias obstétricas y neonatales	0	0	1	0	0	0	0	1	1	1
	7040: Atención del parto y recién nacido	0	0	0	1	0	0	0	1	1	1
	7050: Planificación familiar	0	0	0	0	1	1	1	1	1	1
	[]	1	1	1	1	1	1	1	1	1
tagrh	Recursos humanos:	0	0	0	0	1	0	0	0	1	0
ligadura	¿Este establecimiento cuenta con doctor capacitado para realizar esterilización femenina / ligadura de trompas?	0	0	0	0	1	0	0	0	1	0
vasectomia	¿Este establecimiento cuenta con doctor capacitado para realizar esterilización masculina / vasectomía?	0	0	0	0	1	0	0	0	1	0
tagequipos	Equipos (múltiples áreas):	1	1	1	0	0	1	1	1	1	0
estetoscopio	Estetoscopio (PROPIEDAD DE LA UNIDAD)	1	1	1	0	0	1	1	1	1	0
estadimetro	Estadímetro o báscula con estadímetro	1	1	0	0	0	1	1	1	1	0
taginfantil	Sitio de atención infantil:	1	0	0	0	0	1	1	1	1	0
basculaninos	Báscula de pie para niños o báscula tipo Salter (Báscula de calzón) o báscula con estadímetro o báscula de piso	1	0	0	0	0	1	1	1	1	0
basculapediatrica	Báscula pediátrica o báscula de piso tipo Salter (Báscula de calzón)	1	0	0	0	0	1	1	1	1	0
cartilla	Cartilla Nacional de Salud para niños de 0 a 9 años o Cartilla Nacional de Vacunación o Tarjeta de Crecimiento y Desarrollo	1	0	0	0	0	1	1	1	1	0
esfigmiomanometropediatrico	Esfigmiomanómetro pediátrico (Baumanómetro)	1	0	0	0	0	0	0	1	1	0
estetoscopiopediatrico	Estetoscopio pediátrico (PROPIEDAD DE LA UNIDAD)	1	0	0	0	0	0	0	1	1	0
negatoscopio	Negatoscopio	1	0	0	0	0	0	0	1	1	0
termometro	Termometro oral o axilar	1	0	0	0	0	1	1	0	0	0
tagprenatal	Sitio de atención pre y post natal:	0	1	0	0	1	1	1	1	1	0
basculapiso	Báscula o balanza de pie (Báscula de piso)	0	1	0	0	0	1	1	1	1	0
carnetperinatal	Carnet perinatal o tarjeta	0	1	0	0	0	1	1	1	1	0
cintaclap	Cinta obstétrica del CLAP o cinta métrica	0	1	0	0	0	1	1	1	1	0
esfigmiomanometro	Esfigmomanómetro (Baumanómetro)	0	1	0	0	0	1	1	1	1	0
historiaclinicamaterna	Historia clínica materno perinatal	0	1	0	0	0	1	1	1	1	0
lamparachicote	Lámpara de cuello de cisne (lámpara de chicote) o lámpara de mano	0	1	0	0	0	1	1	1	1	0
mesaexploracion	Mesa para exploración ginecológica (aplica sólo en caravanas tipo 2 y 3)	0	1	0	0	0	1	1	1	1	0
setdiu	Set para inserción de DIU (espéculo vaginal, pinza de pozzio o tentáculo, pinza Forester o de anillos)	0	1	0	0	1	0	0	1	1	0
tagparto	Atención del parto:	0	0	0	1	0	0	0	1	1	0
camposesteriles	Campos estériles o cobija para el recién nacido	0	0	0	1	0	0	0	1	1	0
cateter	Cateter intravenoso estéril No. 18	0	0	0	1	0	0	0	1	1	0
equiposuero	Equipo para suero con macrogotero y microgotero	0	0	0	1	0	0	0	1	1	0
pinzametalica	Pinza metálica o cinta umbilical o pinza plástica	0	0	0	1	0	0	0	1	1	0
sondanaso	Sonda nasogástrica	0	0	0	1	0	0	0	1	1	0
tagemergencias	Atención de emergencias obstétricas y neonatales:	0	0	1	0	0	0	0	1	1	0
aparatopresion	Aparato para medición de presión arterial	0	0	1	0	0	0	0	1	1	0
autoclave	Autoclave o esterilizador de calor seco	0	0	1	0	0	0	0	1	1	0
bolsaadulto	Bolsa de reanimación resucitación para adulto	0	0	1	0	0	0	0	1	1	0
bolsaneonatal	Bolsa de resucitación neonatal ó Bolsa valvula mascarilla o AMBÚ o reanimador neonatal	0	0	1	0	0	0	0	1	1	0
doppler	Doppler Portátil o estetoscopio Pinard	0	0	1	0	0	0	0	1	1	0
ameu	Equipo para AMEU	0	0	1	0	0	0	0	1	1	0
anestesia	Equipo para anestesia (De bloqueo)	0	0	1	0	0	0	0	0	1	0
cesareas	Kit para cesáreas	0	0	1	0	0	0	0	0	1	0
laringoscopio	Laringoscopio	0	0	1	0	0	0	0	1	1	0
oxigeno	Tanque de oxígeno	0	0	1	0	0	0	0	1	1	0
tagfarmacia	Farmacia:	1	1	1	1	0	1	1	1	1	1
alben	Albendazol o Mebendazol	1	0	0	0	0	1	1	1	1	1
bromurohioscina	Bromuro de hioscina o butilhioscina	0	0	0	1	0	0	0	1	1	1
cefalexina	Cefalexina	0	1	0	0	0	0	0	1	1	1
ceftriaxona	Ceftriaxona	0	0	1	0	0	0	0	0	1	1
cloranfenicol	Cloranfenicol o Metronidazol	0	0	1	0	0	0	0	0	1	1
dexametazona	Dexametazona o Betametasona	0	0	1	0	0	0	0	1	1	1
diazepam	Diazepam o Midazolam Clorhidrato	0	0	1	0	0	0	0	0	1	1
ergonovinamaleato	Ergonovina maleato o ergometrina o oxitocina	0	0	0	1	0	0	0	1	1	1
eritromicina	Eritromicina o Ampicilina o Penicilina Benzatínica	1	1	0	0	0	0	1	0	0	1
furosemida	Furosemida	0	0	1	0	0	0	0	0	1	1
gentamicina	Gentamicina ampoyetas	0	0	1	0	0	0	0	1	0	1
gotascloramfenicol	Gotas de cloramfenicol oftálmicas o de nitrato de plata al 1% o oxitetraciclina oftálmica	0	0	0	1	0	0	0	1	1	1
sulfatoferroso	Gotas de sulfato ferroso o micronutrientes para niños	1	0	0	0	0	1	1	1	1	1
hidralazina	Hidralazina ampoyetas	0	0	1	0	0	0	0	1	0	1
hidralazina clorato	Hidralazina o Hidralazina clorhidrato	0	0	1	0	0	0	0	0	1	1
iodopovidona	Iodopovidona o Isodine	0	0	0	1	0	0	0	1	1	1
jeringa	Jeringa con Aguja Montada (Jeringa insulina)	0	0	0	1	0	0	0	1	1	1
lactatoringer	Lactato de Ringer o Solución Hartman o Solución salina	1	0	0	1	0	0	0	1	1	1
laminas	Láminas porta objetos	0	1	0	0	0	0	1	1	1	1
lidocaina	Lidocaína sin Epinefrina (Lidocaina Simple)	0	0	0	1	0	0	0	1	1	1
maleato	Maleato de ergonovina o Ergometrina o Oxitocina	0	0	1	0	0	0	0	1	1	1
multivitaminico	Multivitamínico o Hierro + Ácido fólico	0	1	0	0	0	1	1	1	1	1
nifedipina	Nifedipina	0	0	1	0	0	0	0	0	1	1
nitrofurantoina	Nitrofurantoina tabletas o suspensión	0	1	0	0	0	0	1	1	1	1
paletasayre	Paletas (Espátulas) de Ayre (para examen de citología cervical) o hisopos	0	1	0	0	0	0	1	1	1	1
sro	Paquetes o sobres de sales de rehidratación oral o sobres de vida	1	0	0	0	0	1	1	1	1	1
penicilinacristalina	Penicilina cristalina o ampicilina o Amoxicilina	1	0	1	0	0	0	0	1	1	1
sevofluran	Sevofluran 100% Fco	0	0	1	0	0	0	0	0	1	1
succinilcolina	Succinilcolina Cloruro (Suxametonio)	0	0	1	0	0	0	0	0	1	1
amikacina	Sulfato de Amikacina	0	0	1	0	0	0	0	0	1	1
sulfatomagnesio	Sulfato de magnésio	0	0	1	0	0	0	0	1	1	1
vitaminak	Vitamina K (FITOMENADIONA)	0	0	0	1	0	0	0	1	1	1
tagmetodos	Métodos anticonceptivos:	0	0	0	0	1	1	1	1	1	0
condon	Condón masculino	0	0	0	0	1	1	1	1	1	0
anticonceptivoinyectable	Cualquier tipo de hormonal inyectable	0	0	0	0	1	1	1	1	1	0
anticonceptivooral	Cualquier tipo de hormonal oral	0	0	0	0	1	1	1	1	1	0
diu	Dispositivo intrauterino	0	0	0	0	1	0	0	1	1	0
tagvacunas	Sitio en que se guardan vacunas (solamente unidades que guardan vacunas más de 2 días ):	1	1	0	0	0	1	1	1	1	0
toxoidetetanico	Vacuna antitetánica o toxoide tetánico diftérico	0	1	0	0	0	0	1	1	1	0
bcg	BCG	1	0	0	0	0	1	1	1	1	0
neomococica	Neomocócica conjugado	1	0	0	0	0	1	1	1	1	0
pentavalente	Pentavalente o DPT+ Hib+ Hepb	1	0	0	0	0	1	1	1	1	0
rotavirus	Rotavirus	1	0	0	0	0	1	1	1	1	0
spr	Vacuna SPR	1	0	0	0	0	1	1	1	1	0
taglab	Laboratorio:	0	1	0	0	0	0	0	1	1	0
contadorcelulas	Contador automático de células	0	1	0	0	0	0	0	0	1	0
uroanalisis	Equipo para uroanálisis	0	1	0	0	0	0	0	0	1	0
glucometro	Glucómetro	0	1	0	0	0	0	0	0	1	0
hemocue	Hemocue o Contador automático de células	0	1	0	0	0	0	0	1	0	0
pruebasembarazo	Kit para pruebas de embarazo	0	1	0	0	0	0	0	1	0	0
sifilis	Kit para pruebas rápidas de sífilis o Microscopio de campos oscuros, o Equipo para inmunoensayos de enzimas	0	1	0	0	0	0	0	1	1	0
vihsida	Kit para pruebas rápidas de VIH/SIDA o Microscopio Fluorescente	0	1	0	0	0	0	0	1	1	0	0	0	0	0	0	0	0	0	1	1	1
microcubetas	Microcubetas	0	1	0	0	0	0	0	1	0	0	0	0	0	0	0	0	0	0	1	.	.			.
microscopio	Microscopio óptico	0	1	0	0	0	0	0	0	1	0	0	0	0	0	0	0	0	0	1	1	1
tirasglucosa	Tiras reactivas para glucosa en sangre o Glucómentro	0	1	0	0	0	0	0	1	0	0	0	0	0	0	0	0	0	0	1	.	.			.
tirasproteina	Tiras reactivas para proteina en orina o Equipo para uroanálisis	0	1	0	0	0	0	0	1	0	0	0	0	0	0	0	0	0	0	1	.	.			.
tagreactivos	Reactivos:	0	1	0	0	0	0	0	1	1	0	0	0	0	0	1	0	0	0	0	.	.
anticuerporh	Anticuerpo de factor RH	0	1	0	0	0	0	0	1	1	0	0	0	0	0	1	0	0	0	0	1	1
anticuerpotiposangre	Anticuerpo de tipo de sangre	0	1	0	0	0	0	0	1	1	0	0	0	0	0	1	0	0	0	0	1	1
reactivosifilis	Reactivo para sífilis (si se observa equipo para inmunoenzayos de enzimas)	0	1	0	0	0	0	0	1	1	0	0	0	0	0	1	0	0	0	0	1	1
reactivovihsida	Reactivo para VIH/SIDA (si se observa equipo para inmunoenzayos de enzimas)	0	1	0	0	0	0	0	1	1	0	0	0	0	0	1	0	0	0	0	1	1

## Sheet: Bitacora
															fecha	clues	unidad	nivelcone
																CLUES 301
	Bitácora de Eventos
									301
	Seleccione CLUES de Unidad de Salud: (Cambie la selección para actualizar el reporte)
	CLUES:		CLUES 301
	Nombre de la Unidad:		UNIDAD 301
	Jurisdicción:		JURISDICCION D
	Municipio:		MUNICIPIO
	Localidad:		LOCALIDAD
	Dirección:		DOMICILIO
	Nivel CONE:		Completo
	Tipología:		Hospital integral (Comunitario)
	Tipo de Unidad:		Unidad de Hospitalización
	Fecha	Criterio	Hallazgo	Acción
	2015-02-02	Esfigmiomanómetro pediátrico (Baumanómetro)	bauma	bauma
	2015-02-02	Lámpara de cuello de cisne (lámpara de chicote) o lámpara de mano	lamp	lamp
	2015-02-02	Mesa para exploración ginecológica (aplica sólo en caravanas tipo 2 y 3)	mesa	mesa
	2015-02-02	Set para inserción de DIU (Copiar descripción del estudio de brechas)	set	set
	2015-02-02	Doppler Portátil o estetoscopio Pinard	doppler	doppler

## Sheet: Reporte Zona
	Reporte de Zona Sanitaria																											fecha	fecha	clues	unidad	nivelcone	1						7010	7020	7030	7040	7050	Ambulatorio sin Doctor	Ambulatorio con doctor	Basico	Completo
																	DiaInicio	10	10	DiaFin	30	30						>41680	<42154				1						1	>-1	>-1	>-1	>-1	>-1	>-1	>-1	>-1
	Fecha de inicio:																MesInicio	2	2	MesFin	5	5
																	AnoInicio	1	2014	AnoFin	2	2015
	Fecha de fin:																	FechaInicio	2014-02-10		FechaFin	2015-05-30
																			DiferenciaFechas	474																			7010	7020	7030	7040	7050	Ambulatorio sin Doctor	Ambulatorio con doctor	Basico	Completo
																					Indicador:	2						fecha	fecha	clues	unidad	nivelcone
																					Nivel CONE:	1
	Seleccione criterios:
	Nivel CONE:
		7010	7020	7030	7040	7050	Ambulatorio sin Doctor	Ambulatorio con doctor	Basico	Completo	CLUES 10	CLUES 100	CLUES 101	CLUES 102	CLUES 103	CLUES 104	CLUES 105	CLUES 106	CLUES 107	CLUES 108	CLUES 109	CLUES 11	CLUES 110	CLUES 111	CLUES 112	CLUES 113	CLUES 114	CLUES 115	CLUES 116	CLUES 117	CLUES 118	CLUES 119	CLUES 12	CLUES 120	CLUES 121	CLUES 122	CLUES 123	CLUES 124	CLUES 125	CLUES 126	CLUES 127	CLUES 128	CLUES 129	CLUES 13	CLUES 131	CLUES 132	CLUES 133	CLUES 134	CLUES 135
	7010: Atención del niño	1	0	0	0	0	1	1	1	1	0	0	0	1	1	0	1	0	1	0	0	0	0	1	1	1	0	0	0	0	0	0	0	1	1	0	0	0	1	0	1	1	0	1	1	1	1	1	1
	7020: Servicios prenatales y postnatales	0	1	0	0	0	1	1	1	1	1	0	0	0	1	0	1	0	0	0	0	1	0	0	1	0	0	0	1	0	0	1	1	0	1	1	0	1	0	0	1	1	1	1	0	0	1	1	1
	7030: Emergencias obstétricas y neonatales	0	0	1	0	0	0	0	1	1	NA	NA	NA	NA	NA	NA	NA	NA	NA	NA	NA	NA	NA	NA	NA	NA	NA	NA	NA	NA	NA	NA	NA	NA	NA	NA	NA	NA	NA	NA	NA	NA	NA	NA	NA	NA	NA	NA	NA
	7040: Atención del parto y recién nacido	0	0	0	1	0	0	0	1	1	NA	NA	NA	NA	NA	NA	NA	NA	NA	NA	NA	NA	NA	NA	NA	NA	NA	NA	NA	NA	NA	NA	NA	NA	NA	NA	NA	NA	NA	NA	NA	NA	NA	NA	NA	NA	NA	NA	NA
	7050: Planificación familiar	0	0	0	0	1	1	1	1	1	1	1	1	1	0	1	1	0	1	1	1	0	1	0	1	1	1	1	1	1	0	1	0	0	1	1	0	1	1	1	1	1	1	0	1	1	0	1	1
	<>	1	1	1	1	1	1	1	1	1
Crit_Key	Criterios	1	1	1	1	1	1	1	1	1
tagrh	Recursos humanos:	0	0	0	0	1	0	0	0	1	.	.	.	.	.	.	.	.	.	.	.	.	.	.	.	.	.	.	.	.	.	.	.	.	.	.	.	.	.	.	.	.	.	.	.	.	.	.	.
ligadura	¿Este establecimiento cuenta con doctor capacitado para realizar esterilización femenina / ligadura de trompas?	0	0	0	0	1	0	0	0	1	.	.	.	.	.	.	.	.	.	.	.	.	.	.	.	.	.	.	.	.	.	.	.	.	.	.	.	.	.	.	.	.	.	.	.	.	.	.	.
vasectomia	¿Este establecimiento cuenta con doctor capacitado para realizar esterilización masculina / vasectomía?	0	0	0	0	1	0	0	0	1	.	.	.	.	.	.	.	.	.	.	.	.	.	.	.	.	.	.	.	.	.	.	.	.	.	.	.	.	.	.	.	.	.	.	.	.	.	.	.
tagequipos	Equipos (múltiples áreas):	1	1	1	0	0	1	1	1	1	.	.	.	.	.	.	.	.	.	.	.	.	.	.	.	.	.	.	.	.	.	.	.	.	.	.	.	.	.	.	.	.	.	.	.	.	.	.	.
estetoscopio	Estetoscopio (PROPIEDAD DE LA UNIDAD)	1	1	1	0	0	1	1	1	1	1	1	1	1	1	1	1	1	1	1	0	1	1	1	1	1	1	1	1	1	1	1	1	1	1	1	1	1	1	1	1	1	1	1	1	1	1	1	1
estadimetro	Estadímetro o báscula con estadímetro	1	1	0	0	0	1	1	1	1	1	1	1	1	1	1	1	1	1	1	1	1	1	1	1	1	1	1	1	1	1	1	1	1	1	1	1	1	1	1	1	1	1	1	1	1	1	1	1
taginfantil	Sitio de atención infantil:	1	0	0	0	0	1	1	1	1	.	.	.	.	.	.	.	.	.	.	.	.	.	.	.	.	.	.	.	.	.	.	.	.	.	.	.	.	.	.	.	.	.	.	.	.	.	.	.
basculaninos	Báscula de pie para niños o báscula tipo Salter (Báscula de calzón) o báscula con estadímetro o báscula de piso	1	0	0	0	0	1	1	1	1	1	1	1	1	1	1	1	1	1	1	1	1	1	1	1	1	1	1	1	1	1	1	1	1	1	1	1	1	1	0	1	1	1	1	1	1	1	1	1
basculapediatrica	Báscula pediátrica o báscula de piso tipo Salter (Báscula de calzón)	1	0	0	0	0	1	1	1	1	1	0	1	1	1	1	1	1	1	0	1	1	1	1	1	1	0	1	1	1	1	1	1	1	1	1	1	1	1	0	1	1	1	1	1	1	1	1	1
cartilla	Cartilla Nacional de Salud para niños de 0 a 9 años o Cartilla Nacional de Vacunación o Tarjeta de Crecimiento y Desarrollo	1	0	0	0	0	1	1	1	1	1	1	1	1	1	1	1	1	1	1	1	1	0	1	1	1	0	0	1	0	1	0	1	1	1	1	1	1	1	1	1	1	1	1	1	1	1	1	1
esfigmiomanometropediatrico	Esfigmiomanómetro pediátrico (Baumanómetro)	1	0	0	0	0	0	0	1	1	.	.	.	.	.	.	.	.	.	.	.	.	.	.	.	.	.	.	.	.	.	.	.	.	.	.	.	.	.	.	.	.	.	.	.	.	.	.	1
estetoscopiopediatrico	Estetoscopio pediátrico (PROPIEDAD DE LA UNIDAD)	1	0	0	0	0	0	0	1	1	.	.	.	.	.	.	.	.	.	.	.	.	.	.	.	.	.	.	.	.	.	.	.	.	.	.	.	.	.	.	.	.	.	.	.	.	.	.	1
negatoscopio	Negatoscopio	1	0	0	0	0	0	0	1	1	.	.	.	.	.	.	.	.	.	.	.	.	.	.	.	.	.	.	.	.	.	.	.	.	.	.	.	.	.	.	.	.	.	.	.	.	.	.	1
termometro	Termometro oral o axilar	1	0	0	0	0	1	1	0	0	1	1	1	1	1	1	1	1	1	1	1	1	1	1	1	1	1	1	0	1	1	1	1	1	1	1	1	0	1	1	1	1	1	1	1	1	1	1	1
tagprenatal	Sitio de atención pre y post natal:	0	1	0	0	1	1	1	1	1	.	.	.	.	.	.	.	.	.	.	.	.	.	.	.	.	.	.	.	.	.	.	.	.	.	.	.	.	.	.	.	.	.	.	.	.	.	.	.
basculapiso	Báscula o balanza de pie (Báscula de piso)	0	1	0	0	0	1	1	1	1	1	0	1	1	1	1	1	0	1	0	0	1	1	1	1	1	0	1	1	1	1	1	1	1	1	1	1	1	1	0	1	1	1	1	1	1	1	1	1
carnetperinatal	Carnet perinatal o tarjeta	0	1	0	0	0	1	1	1	1	1	1	1	1	1	1	1	1	1	1	1	1	1	1	1	1	1	1	1	1	1	1	1	1	1	1	1	1	1	1	1	1	1	1	1	1	1	1	1
cintaclap	Cinta obstétrica del CLAP o cinta métrica	0	1	0	0	0	1	1	1	1	1	1	1	1	1	1	1	1	1	1	1	1	1	1	1	1	1	1	1	1	1	1	1	1	1	1	0	1	1	1	1	1	1	1	1	1	1	1	1
esfigmiomanometro	Esfigmomanómetro (Baumanómetro)	0	1	0	0	0	1	1	1	1	1	1	1	1	1	1	1	1	1	1	1	1	1	1	1	1	1	1	1	1	1	1	1	1	1	1	1	1	1	0	1	1	1	1	1	1	1	1	1
historiaclinicamaterna	Historia clínica materno perinatal	0	1	0	0	0	1	1	1	1	1	1	1	1	1	1	1	1	1	1	1	1	1	1	1	1	1	1	1	1	1	1	1	1	1	1	1	1	1	1	1	1	1	1	1	1	1	1	1
lamparachicote	Lámpara de cuello de cisne (lámpara de chicote) o lámpara de mano	0	1	0	0	0	1	1	1	1	1	1	1	1	1	1	1	1	1	1	1	1	1	1	1	1	1	1	1	1	1	1	1	1	1	1	1	1	0	0	1	1	1	1	0	1	1	1	1
mesaexploracion	Mesa para exploración ginecológica (aplica sólo en caravanas tipo 2 y 3)	0	1	0	0	0	1	1	1	1	1	1	1	1	1	1	na	1	1	NA	NA	1	NA	0	na	0	NA	NA	NA	NA	1	1	1	1	1	1	1	1	1	0	1	1	1	1	0	0	1	1	1
setdiu	Set para inserción de DIU (espéculo vaginal, pinza de pozzio o tentáculo, pinza Forester o de anillos)	0	1	0	0	1	0	0	1	1	.	.	.	.	.	.	.	.	.	.	.	.	.	.	.	.	.	.	.	.	.	.	.	.	.	.	.	.	.	.	.	.	.	.	.	.	.	.	na
tagparto	Atención del parto:	0	0	0	1	0	0	0	1	1	.	.	.	.	.	.	.	.	.	.	.	.	.	.	.	.	.	.	.	.	.	.	.	.	.	.	.	.	.	.	.	.	.	.	.	.	.	.	.
camposesteriles	Campos estériles o cobija para el recién nacido	0	0	0	1	0	0	0	1	1	.	.	.	.	.	.	.	.	.	.	.	.	.	.	.	.	.	.	.	.	.	.	.	.	.	.	.	.	.	.	.	.	.	.	.	.	.	.	1
cateter	Cateter intravenoso estéril No. 18	0	0	0	1	0	0	0	1	1	.	.	.	.	.	.	.	.	.	.	.	.	.	.	.	.	.	.	.	.	.	.	.	.	.	.	.	.	.	.	.	.	.	.	.	.	.	.	1
equiposuero	Equipo para suero con macrogotero y microgotero	0	0	0	1	0	0	0	1	1	.	.	.	.	.	.	.	.	.	.	.	.	.	.	.	.	.	.	.	.	.	.	.	.	.	.	.	.	.	.	.	.	.	.	.	.	.	.	1
pinzametalica	Pinza metálica o cinta umbilical o pinza plástica	0	0	0	1	0	0	0	1	1	.	.	.	.	.	.	.	.	.	.	.	.	.	.	.	.	.	.	.	.	.	.	.	.	.	.	.	.	.	.	.	.	.	.	.	.	.	.	1
sondanaso	Sonda nasogástrica	0	0	0	1	0	0	0	1	1	.	.	.	.	.	.	.	.	.	.	.	.	.	.	.	.	.	.	.	.	.	.	.	.	.	.	.	.	.	.	.	.	.	.	.	.	.	.	1
tagemergencias	Atención de emergencias obstétricas y neonatales:	0	0	1	0	0	0	0	1	1	.	.	.	.	.	.	.	.	.	.	.	.	.	.	.	.	.	.	.	.	.	.	.	.	.	.	.	.	.	.	.	.	.	.	.	.	.	.	.
aparatopresion	Aparato para medición de presión arterial	0	0	1	0	0	0	0	1	1	.	.	.	.	.	.	.	.	.	.	.	.	.	.	.	.	.	.	.	.	.	.	.	.	.	.	.	.	.	.	.	.	.	.	.	.	.	.	1
autoclave	Autoclave o esterilizador de calor seco	0	0	1	0	0	0	0	1	1	.	.	.	.	.	.	.	.	.	.	.	.	.	.	.	.	.	.	.	.	.	.	.	.	.	.	.	.	.	.	.	.	.	.	.	.	.	.	1
bolsaadulto	Bolsa de reanimación resucitación para adulto	0	0	1	0	0	0	0	1	1	.	.	.	.	.	.	.	.	.	.	.	.	.	.	.	.	.	.	.	.	.	.	.	.	.	.	.	.	.	.	.	.	.	.	.	.	.	.	1
bolsaneonatal	Bolsa de resucitación neonatal ó Bolsa valvula mascarilla ó AMBÚ, ó resusitador, o reanimador neonatal	0	0	1	0	0	0	0	1	1	.	.	.	.	.	.	.	.	.	.	.	.	.	.	.	.	.	.	.	.	.	.	.	.	.	.	.	.	.	.	.	.	.	.	.	.	.	.	1
doppler	Doppler Portátil o estetoscopio Pinard	0	0	1	0	0	0	0	1	1	.	.	.	.	.	.	.	.	.	.	.	.	.	.	.	.	.	.	.	.	.	.	.	.	.	.	.	.	.	.	.	.	.	.	.	.	.	.	1
ameu	Equipo para AMEU	0	0	1	0	0	0	0	1	1	.	.	.	.	.	.	.	.	.	.	.	.	.	.	.	.	.	.	.	.	.	.	.	.	.	.	.	.	.	.	.	.	.	.	.	.	.	.	1
anestesia	Equipo para anestesia (De bloqueo)	0	0	1	0	0	0	0	0	1	.	.	.	.	.	.	.	.	.	.	.	.	.	.	.	.	.	.	.	.	.	.	.	.	.	.	.	.	.	.	.	.	.	.	.	.	.	.	.
cesareas	Kit para cesáreas	0	0	1	0	0	0	0	0	1	.	.	.	.	.	.	.	.	.	.	.	.	.	.	.	.	.	.	.	.	.	.	.	.	.	.	.	.	.	.	.	.	.	.	.	.	.	.	.
laringoscopio	Laringoscopio	0	0	1	0	0	0	0	1	1	.	.	.	.	.	.	.	.	.	.	.	.	.	.	.	.	.	.	.	.	.	.	.	.	.	.	.	.	.	.	.	.	.	.	.	.	.	.	1
oxigeno	Tanque de oxígeno	0	0	1	0	0	0	0	1	1	.	.	.	.	.	.	.	.	.	.	.	.	.	.	.	.	.	.	.	.	.	.	.	.	.	.	.	.	.	.	.	.	.	.	.	.	.	.	na
tagfarmacia	Farmacia:	1	1	1	1	0	1	1	1	1	.	.	.	.	.	.	.	.	.	.	.	.	.	.	.	.	.	.	.	.	.	.	.	.	.	.	.	.	.	.	.	.	.	.	.	.	.	.	.
alben	Albendazol o Mebendazol	1	0	0	0	0	1	1	1	1	1	1	1	1	1	1	1	1	1	1	1	1	1	1	1	1	1	1	0	1	1	1	1	1	1	1	1	1	1	1	1	1	1	1	1	1	1	1	1
bromurohioscina	Bromuro de hioscina o butilhioscina	0	0	0	1	0	0	0	1	1	.	.	.	.	.	.	.	.	.	.	.	.	.	.	.	.	.	.	.	.	.	.	.	.	.	.	.	.	.	.	.	.	.	.	.	.	.	.	1
cefalexina	Cefalexina	0	1	0	0	0	0	0	1	1	.	.	.	.	.	.	.	.	.	.	.	.	.	.	.	.	.	.	.	.	.	.	.	.	.	.	.	.	.	.	.	.	.	.	.	.	.	.	1
ceftriaxona	Ceftriaxona	0	0	1	0	0	0	0	0	1	.	.	.	.	.	.	.	.	.	.	.	.	.	.	.	.	.	.	.	.	.	.	.	.	.	.	.	.	.	.	.	.	.	.	.	.	.	.	.
cloranfenicol	Cloranfenicol o Metronidazol	0	0	1	0	0	0	0	0	1	.	.	.	.	.	.	.	.	.	.	.	.	.	.	.	.	.	.	.	.	.	.	.	.	.	.	.	.	.	.	.	.	.	.	.	.	.	.	.
dexametazona	Dexametazona o Betametasona	0	0	1	0	0	0	0	1	1	.	.	.	.	.	.	.	.	.	.	.	.	.	.	.	.	.	.	.	.	.	.	.	.	.	.	.	.	.	.	.	.	.	.	.	.	.	.	1
diazepam	Diazepam o Midazolam Clorhidrato	0	0	1	0	0	0	0	0	1	.	.	.	.	.	.	.	.	.	.	.	.	.	.	.	.	.	.	.	.	.	.	.	.	.	.	.	.	.	.	.	.	.	.	.	.	.	.	.
ergonovinamaleato	Ergonovina maleato o ergometrina o oxitocina	0	0	0	1	0	0	0	1	1	.	.	.	.	.	.	.	.	.	.	.	.	.	.	.	.	.	.	.	.	.	.	.	.	.	.	.	.	.	.	.	.	.	.	.	.	.	.	1
eritromicina	Eritromicina o Ampicilina o Penicilina Benzatínica	1	1	0	0	0	0	1	0	0	1	1	1	1	1	1	1	1	1	1	1	1	1	1	1	1	1	1	1	1	0	1	1	1	1	1	1	1	1	1	1	1	1	1	1	1	1	1	1
furosemida	Furosemida	0	0	1	0	0	0	0	0	1	.	.	.	.	.	.	.	.	.	.	.	.	.	.	.	.	.	.	.	.	.	.	.	.	.	.	.	.	.	.	.	.	.	.	.	.	.	.	.
gentamicina	Gentamicina ampoyetas	0	0	1	0	0	0	0	1	0	.	.	.	.	.	.	.	.	.	.	.	.	.	.	.	.	.	.	.	.	.	.	.	.	.	.	.	.	.	.	.	.	.	.	.	.	.	.	1
gotascloramfenicol	Gotas de cloramfenicol oftálmicas o de nitrato de plata al 1% o oxitetraciclina oftálmica	0	0	0	1	0	0	0	1	1	.	.	.	.	.	.	.	.	.	.	.	.	.	.	.	.	.	.	.	.	.	.	.	.	.	.	.	.	.	.	.	.	.	.	.	.	.	.	1
sulfatoferroso	Gotas de sulfato ferroso o micronutrientes para niños	1	0	0	0	0	1	1	1	1	1	1	1	1	1	1	1	1	1	1	1	1	1	1	1	1	1	1	1	1	1	1	1	1	1	1	1	1	1	1	1	1	1	1	1	1	1	1	1
hidralazina	Hidralazina ampoyetas	0	0	1	0	0	0	0	1	0	.	.	.	.	.	.	.	.	.	.	.	.	.	.	.	.	.	.	.	.	.	.	.	.	.	.	.	.	.	.	.	.	.	.	.	.	.	.	1
hidralazina clorato	Hidralazina o Hidralazina clorhidrato	0	0	1	0	0	0	0	0	1	.	.	.	.	.	.	.	.	.	.	.	.	.	.	.	.	.	.	.	.	.	.	.	.	.	.	.	.	.	.	.	.	.	.	.	.	.	.	.
iodopovidona	Iodopovidona o Isodine	0	0	0	1	0	0	0	1	1	.	.	.	.	.	.	.	.	.	.	.	.	.	.	.	.	.	.	.	.	.	.	.	.	.	.	.	.	.	.	.	.	.	.	.	.	.	.	1
jeringa	Jeringa con Aguja Montada (Jeringa insulina)	0	0	0	1	0	0	0	1	1	.	.	.	.	.	.	.	.	.	.	.	.	.	.	.	.	.	.	.	.	.	.	.	.	.	.	.	.	.	.	.	.	.	.	.	.	.	.	1
lactatoringer	Lactato de Ringer o Solución Hartman o Solución salina	1	0	0	1	0	0	0	1	1	.	.	.	.	.	.	.	.	.	.	.	.	.	.	.	.	.	.	.	.	.	.	.	.	.	.	.	.	.	.	.	.	.	.	.	.	.	.	1
laminas	Láminas porta objetos	0	1	0	0	0	0	1	1	1	1	1	1	1	1	1	1	1	1	1	1	1	1	1	1	1	1	1	1	1	1	1	1	1	1	1	1	1	1	1	1	1	1	1	1	1	1	1	na
lidocaina	Lidocaína sin Epinefrina (Lidocaina Simple)	0	0	0	1	0	0	0	1	1	.	.	.	.	.	.	.	.	.	.	.	.	.	.	.	.	.	.	.	.	.	.	.	.	.	.	.	.	.	.	.	.	.	.	.	.	.	.	1
maleato	Maleato de ergonovina o Ergometrina o Oxitocina	0	0	1	0	0	0	0	1	1	.	.	.	.	.	.	.	.	.	.	.	.	.	.	.	.	.	.	.	.	.	.	.	.	.	.	.	.	.	.	.	.	.	.	.	.	.	.	1
multivitaminico	Multivitamínico o Hierro + Ácido fólico	0	1	0	0	0	1	1	1	1	1	1	1	0	1	1	1	1	1	1	1	1	0	0	1	1	1	1	1	1	1	1	1	0	1	1	1	1	0	1	1	1	1	1	1	1	1	1	1
nifedipina	Nifedipina	0	0	1	0	0	0	0	0	1	.	.	.	.	.	.	.	.	.	.	.	.	.	.	.	.	.	.	.	.	.	.	.	.	.	.	.	.	.	.	.	.	.	.	.	.	.	.	.
nitrofurantoina	Nitrofurantoina tabletas o suspensión	0	1	0	0	0	0	1	1	1	1	1	1	1	1	1	1	1	0	1	0	1	1	1	1	1	1	1	1	0	1	1	1	1	1	1	1	1	1	1	1	1	1	1	1	1	1	1	1
paletasayre	Paletas (Espátulas) de Ayre (para examen de citología cervical) o hisopos	0	1	0	0	0	0	1	1	1	1	1	1	1	1	1	1	1	1	1	0	1	1	1	1	1	0	1	1	1	1	1	1	1	1	1	1	1	1	1	1	1	1	1	1	1	1	1	1
sro	Paquetes o sobres de sales de rehidratación oral o sobres de vida	1	0	0	0	0	1	1	1	1	1	1	1	1	1	1	1	1	1	1	1	1	1	1	1	1	1	1	1	1	1	1	1	1	1	1	1	1	1	1	1	1	1	1	1	1	1	1	1
penicilinacristalina	Penicilina cristalina o ampicilina o Amoxicilina	1	0	1	0	0	0	0	1	1	.	.	.	.	.	.	.	.	.	.	.	.	.	.	.	.	.	.	.	.	.	.	.	.	.	.	.	.	.	.	.	.	.	.	.	.	.	.	1
sevofluran	Sevofluran 100% Fco	0	0	1	0	0	0	0	0	1	.	.	.	.	.	.	.	.	.	.	.	.	.	.	.	.	.	.	.	.	.	.	.	.	.	.	.	.	.	.	.	.	.	.	.	.	.	.	.
succinilcolina	Succinilcolina Cloruro (Suxametonio)	0	0	1	0	0	0	0	0	1	.	.	.	.	.	.	.	.	.	.	.	.	.	.	.	.	.	.	.	.	.	.	.	.	.	.	.	.	.	.	.	.	.	.	.	.	.	.	.
amikacina	Sulfato de Amikacina	0	0	1	0	0	0	0	0	1	.	.	.	.	.	.	.	.	.	.	.	.	.	.	.	.	.	.	.	.	.	.	.	.	.	.	.	.	.	.	.	.	.	.	.	.	.	.	.
sulfatomagnesio	Sulfato de magnésio	0	0	1	0	0	0	0	1	1	.	.	.	.	.	.	.	.	.	.	.	.	.	.	.	.	.	.	.	.	.	.	.	.	.	.	.	.	.	.	.	.	.	.	.	.	.	.	1
vitaminak	Vitamina K (FITOMENADIONA)	0	0	0	1	0	0	0	1	1	.	.	.	.	.	.	.	.	.	.	.	.	.	.	.	.	.	.	.	.	.	.	.	.	.	.	.	.	.	.	.	.	.	.	.	.	.	.	1
tagmetodos	Métodos anticonceptivos:	0	0	0	0	1	1	1	1	1	.	.	.	.	.	.	.	.	.	.	.	.	.	.	.	.	.	.	.	.	.	.	.	.	.	.	.	.	.	.	.	.	.	.	.	.	.	.	.
condon	Condón masculino	0	0	0	0	1	1	1	1	1	1	1	1	1	1	1	1	1	1	1	1	1	1	1	1	1	1	1	1	1	1	1	1	1	1	1	0	1	1	1	1	1	1	1	1	1	1	1	1
anticonceptivoinyectable	Cualquier tipo de hormonal inyectable	0	0	0	0	1	1	1	1	1	1	1	1	1	1	1	1	1	1	1	1	1	1	1	1	1	1	1	1	1	1	1	1	1	1	1	1	1	1	1	1	1	1	1	1	1	1	1	1
anticonceptivooral	Cualquier tipo de hormonal oral	0	0	0	0	1	1	1	1	1	1	1	1	1	0	1	1	0	1	1	1	0	1	0	1	1	1	1	1	1	0	1	0	0	1	1	0	1	1	1	1	1	1	0	1	1	0	1	1
diu	Dispositivo intrauterino	0	0	0	0	1	0	0	1	1	.	.	.	.	.	.	.	.	.	.	.	.	.	.	.	.	.	.	.	.	.	.	.	.	.	.	.	.	.	.	.	.	.	.	.	.	.	.	na
tagvacunas	Sitio en que se guardan vacunas (solamente unidades que guardan vacunas más de 2 días ):	1	1	0	0	0	1	1	1	1	.	.	.	.	.	.	.	.	.	.	.	.	.	.	.	.	.	.	.	.	.	.	.	.	.	.	.	.	.	.	.	.	.	.	.	.	.	.	.
toxoidetetanico	Vacuna antitetánica o toxoide tetánico diftérico	0	1	0	0	0	0	1	1	1	1	0	0	1	na	0	na	1	na	0	0	1	0	na	na	NA	1	0	1	0	na	1	1	1	na	1	1	1	na	0	NA	NA	1	1	1	na	na	na	na
bcg	BCG	1	0	0	0	0	1	1	1	1	1	0	0	1	na	0	na	1	na	0	0	1	0	na	na	NA	1	0	1	0	na	1	1	1	na	0	0	1	na	0	NA	NA	1	1	1	na	na	na	na
neomococica	Neomocócica conjugado	1	0	0	0	0	1	1	1	1	0	0	0	1	na	0	na	0	na	0	0	0	0	na	na	NA	1	0	1	0	na	1	0	1	na	1	1	1	na	0	NA	NA	0	1	1	na	na	na	na
pentavalente	Pentavalente o DPT+ Hib+ Hepb	1	0	0	0	0	1	1	1	1	1	0	0	1	na	0	na	1	na	0	0	1	0	na	na	NA	1	0	1	0	na	1	0	1	na	1	1	1	na	0	NA	NA	0	1	1	na	na	na	na
rotavirus	Rotavirus	1	0	0	0	0	1	1	1	1	1	0	0	1	na	0	na	1	na	0	0	1	0	na	na	NA	1	0	1	0	na	1	1	1	na	0	1	1	na	0	NA	NA	1	1	1	na	na	na	na
spr	Vacuna SPR	1	0	0	0	0	1	1	1	1	1	0	0	1	na	0	na	0	na	0	0	1	0	na	na	NA	1	0	1	0	na	1	1	1	na	0	1	1	na	0	NA	NA	1	1	1	na	na	na	na
taglab	Laboratorio:	0	1	0	0	0	0	0	1	1	.	.	.	.	.	.	.	.	.	.	.	.	.	.	.	.	.	.	.	.	.	.	.	.	.	.	.	.	.	.	.	.	.	.	.	.	.	.	.
contadorcelulas	Contador automático de células	0	1	0	0	0	0	0	0	1	.	.	.	.	.	.	.	.	.	.	.	.	.	.	.	.	.	.	.	.	.	.	.	.	.	.	.	.	.	.	.	.	.	.	.	.	.	.	.
uroanalisis	Equipo para uroanálisis	0	1	0	0	0	0	0	0	1	.	.	.	.	.	.	.	.	.	.	.	.	.	.	.	.	.	.	.	.	.	.	.	.	.	.	.	.	.	.	.	.	.	.	.	.	.	.	.
glucometro	Glucómetro	0	1	0	0	0	0	0	0	1	.	.	.	.	.	.	.	.	.	.	.	.	.	.	.	.	.	.	.	.	.	.	.	.	.	.	.	.	.	.	.	.	.	.	.	.	.	.	.
hemocue	Hemocue o Contador automático de células	0	1	0	0	0	0	0	1	0	.	.	.	.	.	.	.	.	.	.	.	.	.	.	.	.	.	.	.	.	.	.	.	.	.	.	.	.	.	.	.	.	.	.	.	.	.	.	1
pruebasembarazo	Kit para pruebas de embarazo	0	1	0	0	0	0	0	1	0	.	.	.	.	.	.	.	.	.	.	.	.	.	.	.	.	.	.	.	.	.	.	.	.	.	.	.	.	.	.	.	.	.	.	.	.	.	.	1
sifilis	Kit para pruebas rápidas de sífilis o Microscopio de campos oscuros, o Equipo para inmunoensayos de enzimas	0	1	0	0	0	0	0	1	1	.	.	.	.	.	.	.	.	.	.	.	.	.	.	.	.	.	.	.	.	.	.	.	.	.	.	.	.	.	.	.	.	.	.	.	.	.	.	1
vihsida	Kit para pruebas rápidas de VIH/SIDA o Microscopio Fluorescente	0	1	0	0	0	0	0	1	1	.	.	.	.	.	.	.	.	.	.	.	.	.	.	.	.	.	.	.	.	.	.	.	.	.	.	.	.	.	.	.	.	.	.	.	.	.	.	1
microcubetas	Microcubetas	0	1	0	0	0	0	0	1	0	.	.	.	.	.	.	.	.	.	.	.	.	.	.	.	.	.	.	.	.	.	.	.	.	.	.	.	.	.	.	.	.	.	.	.	.	.	.	1
microscopio	Microscopio óptico	0	1	0	0	0	0	0	0	1	.	.	.	.	.	.	.	.	.	.	.	.	.	.	.	.	.	.	.	.	.	.	.	.	.	.	.	.	.	.	.	.	.	.	.	.	.	.	.
tirasglucosa	Tiras reactivas para glucosa en sangre o Glucómentro	0	1	0	0	0	0	0	1	0	.	.	.	.	.	.	.	.	.	.	.	.	.	.	.	.	.	.	.	.	.	.	.	.	.	.	.	.	.	.	.	.	.	.	.	.	.	.	1
tirasproteina	Tiras reactivas para proteina en orina o Equipo para uroanálisis	0	1	0	0	0	0	0	1	0	.	.	.	.	.	.	.	.	.	.	.	.	.	.	.	.	.	.	.	.	.	.	.	.	.	.	.	.	.	.	.	.	.	.	.	.	.	.	1
tagreactivos	Reactivos:										.	.	.	.	.	.	.	.	.	.	.	.	.	.	.	.	.	.	.	.	.	.	.	.	.	.	.	.	.	.	.	.	.	.	.	.	.	.	.
anticuerporh	Anticuerpo de factor RH	0	1	0	0	0	0	0	1	1	.	.	.	.	.	.	.	.	.	.	.	.	.	.	.	.	.	.	.	.	.	.	.	.	.	.	.	.	.	.	.	.	.	.	.	.	.	.	na
anticuerpotiposangre	Anticuerpo de tipo de sangre	0	1	0	0	0	0	0	1	1	.	.	.	.	.	.	.	.	.	.	.	.	.	.	.	.	.	.	.	.	.	.	.	.	.	.	.	.	.	.	.	.	.	.	.	.	.	.	na
reactivosifilis	Reactivo para sífilis (si se observa equipo para inmunoenzayos de enzimas)	0	1	0	0	0	0	0	1	1	.	.	.	.	.	.	.	.	.	.	.	.	.	.	.	.	.	.	.	.	.	.	.	.	.	.	.	.	.	.	.	.	.	.	.	.	.	.	na
reactivovihsida	Reactivo para VIH/SIDA (si se observa equipo para inmunoenzayos de enzimas)	0	1	0	0	0	0	0	1	1	.	.	.	.	.	.	.	.	.	.	.	.	.	.	.	.	.	.	.	.	.	.	.	.	.	.	.	.	.	.	.	.	.	.	.	.	.	.	na
		1900-01-01	1900-01-01	1900-01-01	1900-01-01	1900-01-01	1900-01-01	1900-01-01	1900-01-01	1900-01-01	2015-01-20	2014-12-11	2014-12-15	2014-12-09	2015-01-27	2015-01-20	2015-02-04	2015-01-28	2015-02-05	2015-01-13	2015-01-15	2014-12-10	2015-01-15	2015-01-27	2015-02-03	2015-01-27	2015-01-21	2015-01-16	2015-01-20	2015-01-20	2015-01-22	2015-02-04	2014-11-28	2015-01-22	2015-01-20	2015-01-21	2014-12-17	2014-12-17	2015-01-23	2014-12-15	2015-01-21	2015-01-28	2015-01-20	2014-12-09	2015-01-21	2014-12-16	2015-01-27	2015-01-27	2015-02-03
	1	Enero	2014	Mostrar todos
	2	Febrero	2015	Ambulatorio sin doctor
	3	Marzo	2016	Ambulatorio con doctor
	4	Abril	2017	Básico
	5	Mayo	2018	Completo
	6	Junio	2019
	7	Julio	2020
	8	Agosto		Mostrar todos
	9	Septiembre		7010: Atención del niño
	10	Octubre		7020: Servicios prenatales y postnatales
	11	Noviembre		7030: Emergencias obstétricas y neonatales
	12	Diciembre		7040: Atención del parto y recién nacido
	13			7050: Planificación familiar
	14
	15
	16
	17
	18
	19
	20
	21
	22
	23
	24
	25
	26
	27
	28
	29
	30
	31
[truncated: 256 more columns]

## Sheet: ListadoVariables
tagrh	Recursos humanos:
ligadura	¿Este establecimiento cuenta con doctor capacitado para realizar esterilización femenina / ligadura de trompas?
vasectomia	¿Este establecimiento cuenta con doctor capacitado para realizar esterilización masculina / vasectomía?
tagequipos	Equipos (múltiples áreas):
estetoscopio	Estetoscopio (PROPIEDAD DE LA UNIDAD)
estadimetro	Estadímetro o báscula con estadímetro
taginfantil	Sitio de atención infantil:
basculaninos	Báscula de pie para niños o báscula tipo Salter (Báscula de calzón) o báscula con estadímetro o báscula de piso
basculapediatrica	Báscula pediátrica o báscula de piso tipo Salter (Báscula de calzón)
cartilla	Cartilla Nacional de Salud para niños de 0 a 9 años o Cartilla Nacional de Vacunación o Tarjeta de Crecimiento y Desarrollo
esfigmiomanometropediatrico	Esfigmiomanómetro pediátrico (Baumanómetro)
estetoscopiopediatrico	Estetoscopio pediátrico (PROPIEDAD DE LA UNIDAD)
negatoscopio	Negatoscopio
termometro	Termometro oral o axilar
tagprenatal	Sitio de atención pre y post natal:
basculapiso	Báscula o balanza de pie (Báscula de piso)
carnetperinatal	Carnet perinatal o tarjeta
cintaclap	Cinta obstétrica del CLAP o cinta métrica
esfigmiomanometro	Esfigmomanómetro (Baumanómetro)
historiaclinicamaterna	Historia clínica materno perinatal
lamparachicote	Lámpara de cuello de cisne (lámpara de chicote) o lámpara de mano
mesaexploracion	Mesa para exploración ginecológica (aplica sólo en caravanas tipo 2 y 3)
setdiu	Set para inserción de DIU (espéculo vaginal, pinza de pozzio o tentáculo, pinza Forester o de anillos)
tagparto	Atención del parto:
camposesteriles	Campos estériles o cobija para el recién nacido
cateter	Cateter intravenoso estéril No. 18
equiposuero	Equipo para suero con macrogotero y microgotero
pinzametalica	Pinza metálica o cinta umbilical o pinza plástica
sondanaso	Sonda nasogástrica
tagemergencias	Atención de emergencias obstétricas y neonatales:
aparatopresion	Aparato para medición de presión arterial
autoclave	Autoclave o esterilizador de calor seco
bolsaadulto	Bolsa de reanimación resucitación para adulto
bolsaneonatal	Bolsa de resucitación neonatal ó Bolsa valvula mascarilla ó AMBÚ, ó resusitador, o reanimador neonatal
doppler	Doppler Portátil o estetoscopio Pinard
ameu	Equipo para AMEU
anestesia	Equipo para anestesia (De bloqueo)
cesareas	Kit para cesáreas
laringoscopio	Laringoscopio
oxigeno	Tanque de oxígeno
tagfarmacia	Farmacia:
alben	Albendazol o Mebendazol
bromurohioscina	Bromuro de hioscina o butilhioscina
cefalexina	Cefalexina
ceftriaxona	Ceftriaxona
cloranfenicol	Cloranfenicol o Metronidazol
dexametazona	Dexametazona o Betametasona
diazepam	Diazepam o Midazolam Clorhidrato
ergonovinamaleato	Ergonovina maleato o ergometrina o oxitocina
eritromicina	Eritromicina o Ampicilina o Penicilina Benzatínica
furosemida	Furosemida
gentamicina	Gentamicina ampoyetas
gotascloramfenicol	Gotas de cloramfenicol oftálmicas o de nitrato de plata al 1% o oxitetraciclina oftálmica
sulfatoferroso	Gotas de sulfato ferroso o micronutrientes para niños
hidralazina	Hidralazina ampoyetas
hidralazinaclorato	Hidralazina o Hidralazina clorhidrato
iodopovidona	Iodopovidona o Isodine
jeringa	Jeringa con Aguja Montada (Jeringa insulina)
lactatoringer	Lactato de Ringer o Solución Hartman o Solución salina
laminas	Láminas porta objetos
lidocaina	Lidocaína sin Epinefrina (Lidocaina Simple)
maleato	Maleato de ergonovina o Ergometrina o Oxitocina
multivitaminico	Multivitamínico o Hierro + Ácido fólico
nifedipina	Nifedipina
nitrofurantoina	Nitrofurantoina tabletas o suspensión
paletasayre	Paletas (Espátulas) de Ayre (para examen de citología cervical) o hisopos
sro	Paquetes o sobres de sales de rehidratación oral o sobres de vida
penicilinacristalina	Penicilina cristalina o ampicilina o Amoxicilina
sevofluran	Sevofluran 100% Fco
succinilcolina	Succinilcolina Cloruro (Suxametonio)
amikacina	Sulfato de Amikacina
sulfatomagnesio	Sulfato de magnésio
vitaminak	Vitamina K (FITOMENADIONA)
tagmetodos	Métodos anticonceptivos:
condon	Condón masculino
anticonceptivoinyectable	Cualquier tipo de hormonal inyectable
anticonceptivooral	Cualquier tipo de hormonal oral
diu	Dispositivo intrauterino
tagvacunas	Sitio en que se guardan vacunas (solamente unidades que guardan vacunas más de 2 días ):
toxoidetetanico	Vacuna antitetánica o toxoide tetánico diftérico
bcg	BCG
neomococica	Neomocócica conjugado
pentavalente	Pentavalente o DPT+ Hib+ Hepb
rotavirus	Rotavirus
spr	Vacuna SPR
taglab	Laboratorio:
contadorcelulas	Contador automático de células
uroanalisis	Equipo para uroanálisis
glucometro	Glucómetro
hemocue	Hemocue o Contador automático de células
pruebasembarazo	Kit para pruebas de embarazo
sifilis	Kit para pruebas rápidas de sífilis o Microscopio de campos oscuros, o Equipo para inmunoensayos de enzimas
vihsida	Kit para pruebas rápidas de VIH/SIDA o Microscopio Fluorescente
microcubetas	Microcubetas
microscopio	Microscopio óptico
tirasglucosa	Tiras reactivas para glucosa en sangre o Glucómentro
tirasproteina	Tiras reactivas para proteina en orina o Equipo para uroanálisis
tagreactivos	Reactivos:
anticuerporh	Anticuerpo de factor RH
anticuerpotiposangre	Anticuerpo de tipo de sangre
reactivosifilis	Reactivo para sífilis (si se observa equipo para inmunoenzayos de enzimas)
reactivovihsida	Reactivo para VIH/SIDA (si se observa equipo para inmunoenzayos de enzimas)

## Sheet: Catalogo de unidades medicas
CLUES	Institución_Clave	Institución	Entidad_Clave	Entidad	Jurisdicción_Clave	Jurisdicción	Municipio_Clave	Municipio	Localidad_Clave	Localidad	Tipo_Unidad_Clave	Tipo_Unidad	Tipología_Clave	Tipología	Nombre_Unidad	Domicilio	Código_Postal	Nivel CONE Propuesto
CLUES 1	SSA	Secretaría de Salud	7	CHIAPAS	5	NOMBRE DE LA JURISDICCIÓN	0	MUNICIPIO	0	LOCALIDAD	CE	Unidad de Consulta Externa	A	Rural de 01 núcleo básico	UNIDAD 1	DOMICILIO	0	Ambulatorio con doctor
CLUES 2	SSA	Secretaría de Salud	7	CHIAPAS	5	JURISDICCION C	0	MUNICIPIO	0	LOCALIDAD	CE	Unidad de Consulta Externa	P	Unidad móvil	UNIDAD 2	DOMICILIO	0	Ambulatorio con doctor
CLUES 3	SSA	Secretaría de Salud	7	CHIAPAS	5	JURISDICCION C	0	MUNICIPIO	0	LOCALIDAD	CE	Unidad de Consulta Externa	A	Rural de 01 núcleo básico	UNIDAD 3	DOMICILIO	0	Ambulatorio con doctor
CLUES 4	SSA	Secretaría de Salud	7	CHIAPAS	2	JURISDICCION D	0	MUNICIPIO	0	LOCALIDAD	CE	Unidad de Consulta Externa	P	Unidad móvil	UNIDAD 4	DOMICILIO	0	Ambulatorio con doctor
CLUES 5	SSA	Secretaría de Salud	7	CHIAPAS	5	JURISDICCION C	0	MUNICIPIO	0	LOCALIDAD	CE	Unidad de Consulta Externa	B	Rural de 02 núcleos básicos	UNIDAD 5	DOMICILIO	0	Ambulatorio con doctor
CLUES 6	SSA	Secretaría de Salud	7	CHIAPAS	5	JURISDICCION C	0	MUNICIPIO	0	LOCALIDAD	CE	Unidad de Consulta Externa	A	Rural de 01 núcleo básico	UNIDAD 6	DOMICILIO	0	Ambulatorio con doctor
CLUES 7	SSA	Secretaría de Salud	7	CHIAPAS	5	JURISDICCION C	0	MUNICIPIO	0	LOCALIDAD	CE	Unidad de Consulta Externa	P	Unidad móvil	UNIDAD 7	DOMICILIO	0	Ambulatorio con doctor
CLUES 8	SSA	Secretaría de Salud	7	CHIAPAS	2	JURISDICCION D	0	MUNICIPIO	0	LOCALIDAD	CE	Unidad de Consulta Externa	A	Rural de 01 núcleo básico	UNIDAD 8	DOMICILIO	0	Ambulatorio con doctor
CLUES 9	SSA	Secretaría de Salud	7	CHIAPAS	2	JURISDICCION D	0	MUNICIPIO	0	LOCALIDAD	CE	Unidad de Consulta Externa	A	Rural de 01 núcleo básico	UNIDAD 9	DOMICILIO	0	Ambulatorio con doctor
CLUES 10	SSA	Secretaría de Salud	7	CHIAPAS	2	JURISDICCION D	0	MUNICIPIO	0	LOCALIDAD	CE	Unidad de Consulta Externa	A	Rural de 01 núcleo básico	UNIDAD 10	DOMICILIO	0	Ambulatorio con doctor
CLUES 11	SSA	Secretaría de Salud	7	CHIAPAS	2	JURISDICCION D	0	MUNICIPIO	0	LOCALIDAD	CE	Unidad de Consulta Externa	A	Rural de 01 núcleo básico	UNIDAD 11	DOMICILIO	0	Ambulatorio con doctor
CLUES 12	SSA	Secretaría de Salud	7	CHIAPAS	2	JURISDICCION D	0	MUNICIPIO	0	LOCALIDAD	CE	Unidad de Consulta Externa	A	Rural de 01 núcleo básico	UNIDAD 12	DOMICILIO	0	Ambulatorio con doctor
CLUES 13	SSA	Secretaría de Salud	7	CHIAPAS	2	JURISDICCION D	0	MUNICIPIO	0	LOCALIDAD	CE	Unidad de Consulta Externa	A	Rural de 01 núcleo básico	UNIDAD 13	DOMICILIO	0	Ambulatorio con doctor
CLUES 14	SSA	Secretaría de Salud	7	CHIAPAS	2	JURISDICCION D	0	MUNICIPIO	0	LOCALIDAD	CE	Unidad de Consulta Externa	B	Rural de 02 núcleos básicos	UNIDAD 14	DOMICILIO	0	Ambulatorio con doctor
CLUES 15	SSA	Secretaría de Salud	7	CHIAPAS	2	JURISDICCION D	0	MUNICIPIO	0	LOCALIDAD	CE	Unidad de Consulta Externa	A	Rural de 01 núcleo básico	UNIDAD 15	DOMICILIO	0	Ambulatorio con doctor
CLUES 16	SSA	Secretaría de Salud	7	CHIAPAS	2	JURISDICCION D	0	MUNICIPIO	0	LOCALIDAD	CE	Unidad de Consulta Externa	A	Rural de 01 núcleo básico	UNIDAD 16	DOMICILIO	0	Ambulatorio con doctor
CLUES 17	SSA	Secretaría de Salud	7	CHIAPAS	2	JURISDICCION D	0	MUNICIPIO	0	LOCALIDAD	CE	Unidad de Consulta Externa	A	Rural de 01 núcleo básico	UNIDAD 17	DOMICILIO	0	Ambulatorio con doctor
CLUES 18	SSA	Secretaría de Salud	7	CHIAPAS	9	JURISDICCION A	0	MUNICIPIO	0	LOCALIDAD	CE	Unidad de Consulta Externa	C	Rural de 03 núcleos básicos y más	UNIDAD 18	DOMICILIO	0	Ambulatorio con doctor
CLUES 19	SSA	Secretaría de Salud	7	CHIAPAS	9	JURISDICCION A	0	MUNICIPIO	0	LOCALIDAD	CE	Unidad de Consulta Externa	A	Rural de 01 núcleo básico	UNIDAD 19	DOMICILIO	0	Ambulatorio con doctor
CLUES 20	SSA	Secretaría de Salud	7	CHIAPAS	9	JURISDICCION A	0	MUNICIPIO	0	LOCALIDAD	CE	Unidad de Consulta Externa	C	Rural de 03 núcleos básicos y más	UNIDAD 20	DOMICILIO	0	Ambulatorio con doctor
CLUES 21	SSA	Secretaría de Salud	7	CHIAPAS	9	JURISDICCION A	0	MUNICIPIO	0	LOCALIDAD	CE	Unidad de Consulta Externa	A	Rural de 01 núcleo básico	UNIDAD 21	DOMICILIO	0	Ambulatorio con doctor
CLUES 22	SSA	Secretaría de Salud	7	CHIAPAS	9	JURISDICCION A	0	MUNICIPIO	0	LOCALIDAD	CE	Unidad de Consulta Externa	A	Rural de 01 núcleo básico	UNIDAD 22	DOMICILIO	0	Ambulatorio con doctor
CLUES 23	SSA	Secretaría de Salud	7	CHIAPAS	9	JURISDICCION A	0	MUNICIPIO	0	LOCALIDAD	CE	Unidad de Consulta Externa	A	Rural de 01 núcleo básico	UNIDAD 23	DOMICILIO	0	Ambulatorio con doctor
CLUES 24	SSA	Secretaría de Salud	7	CHIAPAS	9	JURISDICCION A	0	MUNICIPIO	0	LOCALIDAD	CE	Unidad de Consulta Externa	A	Rural de 01 núcleo básico	UNIDAD 24	DOMICILIO	0	Ambulatorio con doctor
CLUES 25	SSA	Secretaría de Salud	7	CHIAPAS	9	JURISDICCION A	0	MUNICIPIO	0	LOCALIDAD	CE	Unidad de Consulta Externa	A	Rural de 01 núcleo básico	UNIDAD 25	DOMICILIO	0	Ambulatorio con doctor
CLUES 26	SSA	Secretaría de Salud	7	CHIAPAS	9	JURISDICCION A	0	MUNICIPIO	0	LOCALIDAD	CE	Unidad de Consulta Externa	A	Rural de 01 núcleo básico	UNIDAD 26	DOMICILIO	0	Ambulatorio con doctor
CLUES 27	SSA	Secretaría de Salud	7	CHIAPAS	9	JURISDICCION A	0	MUNICIPIO	0	LOCALIDAD	CE	Unidad de Consulta Externa	A	Rural de 01 núcleo básico	UNIDAD 27	DOMICILIO	0	Ambulatorio con doctor
CLUES 28	SSA	Secretaría de Salud	7	CHIAPAS	9	JURISDICCION A	0	MUNICIPIO	0	LOCALIDAD	CE	Unidad de Consulta Externa	A	Rural de 01 núcleo básico	UNIDAD 28	DOMICILIO	0	Ambulatorio con doctor
CLUES 29	SSA	Secretaría de Salud	7	CHIAPAS	2	JURISDICCION D	0	MUNICIPIO	0	LOCALIDAD	CE	Unidad de Consulta Externa	A	Rural de 01 núcleo básico	UNIDAD 29	DOMICILIO	0	Ambulatorio con doctor
CLUES 30	SSA	Secretaría de Salud	7	CHIAPAS	2	JURISDICCION D	0	MUNICIPIO	0	LOCALIDAD	CE	Unidad de Consulta Externa	P	Unidad móvil	UNIDAD 30	DOMICILIO	0	Ambulatorio con doctor
CLUES 31	SSA	Secretaría de Salud	7	CHIAPAS	2	JURISDICCION D	0	MUNICIPIO	0	LOCALIDAD	CE	Unidad de Consulta Externa	A	Rural de 01 núcleo básico	UNIDAD 31	DOMICILIO	0	Ambulatorio con doctor
CLUES 32	SSA	Secretaría de Salud	7	CHIAPAS	2	JURISDICCION D	0	MUNICIPIO	0	LOCALIDAD	CE	Unidad de Consulta Externa	A	Rural de 01 núcleo básico	UNIDAD 32	DOMICILIO	0	Ambulatorio con doctor
CLUES 33	SSA	Secretaría de Salud	7	CHIAPAS	2	JURISDICCION D	0	MUNICIPIO	0	LOCALIDAD	CE	Unidad de Consulta Externa	A	Rural de 01 núcleo básico	UNIDAD 33	DOMICILIO	0	Ambulatorio con doctor
CLUES 34	SSA	Secretaría de Salud	7	CHIAPAS	5	JURISDICCION C	0	MUNICIPIO	0	LOCALIDAD	CE	Unidad de Consulta Externa	B	Rural de 02 núcleos básicos	UNIDAD 34	DOMICILIO	0	Ambulatorio con doctor
CLUES 35	SSA	Secretaría de Salud	7	CHIAPAS	5	JURISDICCION C	0	MUNICIPIO	0	LOCALIDAD	CE	Unidad de Consulta Externa	A	Rural de 01 núcleo básico	UNIDAD 35	DOMICILIO	0	Ambulatorio con doctor
CLUES 36	SSA	Secretaría de Salud	7	CHIAPAS	5	JURISDICCION C	0	MUNICIPIO	0	LOCALIDAD	CE	Unidad de Consulta Externa	P	Unidad móvil	UNIDAD 36	DOMICILIO	0	Ambulatorio con doctor
CLUES 37	SSA	Secretaría de Salud	7	CHIAPAS	5	JURISDICCION C	0	MUNICIPIO	0	LOCALIDAD	CE	Unidad de Consulta Externa	A	Rural de 01 núcleo básico	UNIDAD 37	DOMICILIO	0	Ambulatorio con doctor
CLUES 38	SSA	Secretaría de Salud	7	CHIAPAS	2	JURISDICCION D	0	MUNICIPIO	0	LOCALIDAD	CE	Unidad de Consulta Externa	B	Rural de 02 núcleos básicos	UNIDAD 38	DOMICILIO	0	Ambulatorio con doctor
CLUES 39	SSA	Secretaría de Salud	7	CHIAPAS	2	JURISDICCION D	0	MUNICIPIO	0	LOCALIDAD	CE	Unidad de Consulta Externa	A	Rural de 01 núcleo básico	UNIDAD 39	DOMICILIO	0	Ambulatorio con doctor
CLUES 40	SSA	Secretaría de Salud	7	CHIAPAS	2	JURISDICCION D	0	MUNICIPIO	0	LOCALIDAD	CE	Unidad de Consulta Externa	A	Rural de 01 núcleo básico	UNIDAD 40	DOMICILIO	0	Ambulatorio con doctor
CLUES 41	SSA	Secretaría de Salud	7	CHIAPAS	2	JURISDICCION D	0	MUNICIPIO	0	LOCALIDAD	CE	Unidad de Consulta Externa	P	Unidad móvil	UNIDAD 41	DOMICILIO	0	Ambulatorio con doctor
CLUES 42	SSA	Secretaría de Salud	7	CHIAPAS	2	JURISDICCION D	0	MUNICIPIO	0	LOCALIDAD	CE	Unidad de Consulta Externa	A	Rural de 01 núcleo básico	UNIDAD 42	DOMICILIO	0	Ambulatorio con doctor
CLUES 43	SSA	Secretaría de Salud	7	CHIAPAS	2	JURISDICCION D	0	MUNICIPIO	1	LOCALIDAD	CE	Unidad de Consulta Externa	A	Rural de 01 núcleo básico	UNIDAD 43	DOMICILIO	0	Ambulatorio con doctor
CLUES 44	SSA	Secretaría de Salud	7	CHIAPAS	2	JURISDICCION D	0	MUNICIPIO	2	LOCALIDAD	CE	Unidad de Consulta Externa	P	Unidad móvil	UNIDAD 44	DOMICILIO	0	Ambulatorio con doctor
CLUES 45	SSA	Secretaría de Salud	7	CHIAPAS	2	JURISDICCION D	0	MUNICIPIO	3	LOCALIDAD	CE	Unidad de Consulta Externa	A	Rural de 01 núcleo básico	UNIDAD 45	DOMICILIO	0	Ambulatorio con doctor
CLUES 46	SSA	Secretaría de Salud	7	CHIAPAS	2	JURISDICCION D	0	MUNICIPIO	4	LOCALIDAD	CE	Unidad de Consulta Externa	A	Rural de 01 núcleo básico	UNIDAD 46	DOMICILIO	0	Ambulatorio con doctor
CLUES 47	SSA	Secretaría de Salud	7	CHIAPAS	2	JURISDICCION D	0	MUNICIPIO	5	LOCALIDAD	CE	Unidad de Consulta Externa	A	Rural de 01 núcleo básico	UNIDAD 47	DOMICILIO	0	Ambulatorio con doctor
CLUES 48	SSA	Secretaría de Salud	7	CHIAPAS	2	JURISDICCION D	0	MUNICIPIO	6	LOCALIDAD	CE	Unidad de Consulta Externa	P	Unidad móvil	UNIDAD 48	DOMICILIO	0	Ambulatorio con doctor
CLUES 49	SSA	Secretaría de Salud	7	CHIAPAS	2	JURISDICCION D	0	MUNICIPIO	7	LOCALIDAD	CE	Unidad de Consulta Externa	A	Rural de 01 núcleo básico	UNIDAD 49	DOMICILIO	0	Ambulatorio con doctor
CLUES 50	SSA	Secretaría de Salud	7	CHIAPAS	2	JURISDICCION D	0	MUNICIPIO	8	LOCALIDAD	CE	Unidad de Consulta Externa	A	Rural de 01 núcleo básico	UNIDAD 50	DOMICILIO	0	Ambulatorio con doctor
CLUES 51	SSA	Secretaría de Salud	7	CHIAPAS	5	JURISDICCION C	0	MUNICIPIO	9	LOCALIDAD	CE	Unidad de Consulta Externa	A	Rural de 01 núcleo básico	UNIDAD 51	DOMICILIO	0	Ambulatorio con doctor
CLUES 52	SSA	Secretaría de Salud	7	CHIAPAS	6	JURISDICCION B	0	MUNICIPIO	10	LOCALIDAD	CE	Unidad de Consulta Externa	A	Rural de 01 núcleo básico	UNIDAD 52	DOMICILIO	0	Ambulatorio con doctor
CLUES 53	SSA	Secretaría de Salud	7	CHIAPAS	6	JURISDICCION B	0	MUNICIPIO	11	LOCALIDAD	CE	Unidad de Consulta Externa	A	Rural de 01 núcleo básico	UNIDAD 53	DOMICILIO	0	Ambulatorio con doctor
CLUES 54	SSA	Secretaría de Salud	7	CHIAPAS	6	JURISDICCION B	0	MUNICIPIO	12	LOCALIDAD	CE	Unidad de Consulta Externa	A	Rural de 01 núcleo básico	UNIDAD 54	DOMICILIO	0	Ambulatorio con doctor
CLUES 55	SSA	Secretaría de Salud	7	CHIAPAS	6	JURISDICCION B	0	MUNICIPIO	13	LOCALIDAD	CE	Unidad de Consulta Externa	A	Rural de 01 núcleo básico	UNIDAD 55	DOMICILIO	0	Ambulatorio con doctor
CLUES 56	SSA	Secretaría de Salud	7	CHIAPAS	6	JURISDICCION B	0	MUNICIPIO	14	LOCALIDAD	CE	Unidad de Consulta Externa	A	Rural de 01 núcleo básico	UNIDAD 56	DOMICILIO	0	Ambulatorio con doctor
CLUES 57	SSA	Secretaría de Salud	7	CHIAPAS	6	JURISDICCION B	0	MUNICIPIO	15	LOCALIDAD	CE	Unidad de Consulta Externa	A	Rural de 01 núcleo básico	UNIDAD 57	DOMICILIO	0	Ambulatorio con doctor
CLUES 58	SSA	Secretaría de Salud	7	CHIAPAS	6	JURISDICCION B	0	MUNICIPIO	16	LOCALIDAD	CE	Unidad de Consulta Externa	A	Rural de 01 núcleo básico	UNIDAD 58	DOMICILIO	0	Ambulatorio con doctor
CLUES 59	SSA	Secretaría de Salud	7	CHIAPAS	6	JURISDICCION B	0	MUNICIPIO	17	LOCALIDAD	CE	Unidad de Consulta Externa	P	Unidad móvil	UNIDAD 59	DOMICILIO	0	Ambulatorio con doctor
CLUES 60	SSA	Secretaría de Salud	7	CHIAPAS	6	JURISDICCION B	0	MUNICIPIO	18	LOCALIDAD	CE	Unidad de Consulta Externa	A	Rural de 01 núcleo básico	UNIDAD 60	DOMICILIO	0	Ambulatorio con doctor
CLUES 61	SSA	Secretaría de Salud	7	CHIAPAS	6	JURISDICCION B	0	MUNICIPIO	19	LOCALIDAD	CE	Unidad de Consulta Externa	A	Rural de 01 núcleo básico	UNIDAD 61	DOMICILIO	0	Ambulatorio con doctor
CLUES 62	SSA	Secretaría de Salud	7	CHIAPAS	6	JURISDICCION B	0	MUNICIPIO	20	LOCALIDAD	CE	Unidad de Consulta Externa	A	Rural de 01 núcleo básico	UNIDAD 62	DOMICILIO	0	Ambulatorio con doctor
CLUES 63	SSA	Secretaría de Salud	7	CHIAPAS	2	JURISDICCION D	0	MUNICIPIO	21	LOCALIDAD	CE	Unidad de Consulta Externa	S	Urbano de 12 núcleos básicos y más	UNIDAD 63	DOMICILIO	0	Ambulatorio con doctor
CLUES 64	SSA	Secretaría de Salud	7	CHIAPAS	2	JURISDICCION D	0	MUNICIPIO	22	LOCALIDAD	CE	Unidad de Consulta Externa	A	Rural de 01 núcleo básico	UNIDAD 64	DOMICILIO	0	Ambulatorio con doctor
CLUES 65	SSA	Secretaría de Salud	7	CHIAPAS	5	JURISDICCION C	0	MUNICIPIO	23	LOCALIDAD	CE	Unidad de Consulta Externa	P	Unidad móvil	UNIDAD 65	DOMICILIO	0	Ambulatorio con doctor
CLUES 66	SSA	Secretaría de Salud	7	CHIAPAS	5	JURISDICCION C	0	MUNICIPIO	24	LOCALIDAD	CE	Unidad de Consulta Externa	A	Rural de 01 núcleo básico	UNIDAD 66	DOMICILIO	0	Ambulatorio con doctor
CLUES 67	SSA	Secretaría de Salud	7	CHIAPAS	9	JURISDICCION A	0	MUNICIPIO	25	LOCALIDAD	CE	Unidad de Consulta Externa	A	Rural de 01 núcleo básico	UNIDAD 67	DOMICILIO	0	Ambulatorio con doctor
CLUES 68	SSA	Secretaría de Salud	7	CHIAPAS	9	JURISDICCION A	0	MUNICIPIO	26	LOCALIDAD	CE	Unidad de Consulta Externa	A	Rural de 01 núcleo básico	UNIDAD 68	DOMICILIO	0	Ambulatorio con doctor
CLUES 69	SSA	Secretaría de Salud	7	CHIAPAS	9	JURISDICCION A	0	MUNICIPIO	27	LOCALIDAD	CE	Unidad de Consulta Externa	A	Rural de 01 núcleo básico	UNIDAD 69	DOMICILIO	0	Ambulatorio con doctor
CLUES 70	SSA	Secretaría de Salud	7	CHIAPAS	2	JURISDICCION D	0	MUNICIPIO	28	LOCALIDAD	CE	Unidad de Consulta Externa	A	Rural de 01 núcleo básico	UNIDAD 70	DOMICILIO	0	Ambulatorio con doctor
CLUES 71	SSA	Secretaría de Salud	7	CHIAPAS	2	JURISDICCION D	0	MUNICIPIO	29	LOCALIDAD	CE	Unidad de Consulta Externa	A	Rural de 01 núcleo básico	UNIDAD 71	DOMICILIO	0	Ambulatorio con doctor
CLUES 72	SSA	Secretaría de Salud	7	CHIAPAS	2	JURISDICCION D	0	MUNICIPIO	30	LOCALIDAD	CE	Unidad de Consulta Externa	A	Rural de 01 núcleo básico	UNIDAD 72	DOMICILIO	0	Ambulatorio con doctor
CLUES 73	SSA	Secretaría de Salud	7	CHIAPAS	2	JURISDICCION D	0	MUNICIPIO	31	LOCALIDAD	CE	Unidad de Consulta Externa	P	Unidad móvil	UNIDAD 73	DOMICILIO	0	Ambulatorio con doctor
CLUES 74	SSA	Secretaría de Salud	7	CHIAPAS	2	JURISDICCION D	0	MUNICIPIO	32	LOCALIDAD	CE	Unidad de Consulta Externa	H	Urbano de 05 núcleos básicos	UNIDAD 74	DOMICILIO	0	Ambulatorio con doctor
CLUES 75	SSA	Secretaría de Salud	7	CHIAPAS	2	JURISDICCION D	0	MUNICIPIO	33	LOCALIDAD	CE	Unidad de Consulta Externa	P	Unidad móvil	UNIDAD 75	DOMICILIO	0	Ambulatorio con doctor
CLUES 76	SSA	Secretaría de Salud	7	CHIAPAS	2	JURISDICCION D	0	MUNICIPIO	34	LOCALIDAD	CE	Unidad de Consulta Externa	B	Rural de 02 núcleos básicos	UNIDAD 76	DOMICILIO	0	Ambulatorio con doctor
CLUES 77	SSA	Secretaría de Salud	7	CHIAPAS	6	JURISDICCION B	0	MUNICIPIO	35	LOCALIDAD	CE	Unidad de Consulta Externa	A	Rural de 01 núcleo básico	UNIDAD 77	DOMICILIO	0	Ambulatorio con doctor
CLUES 78	SSA	Secretaría de Salud	7	CHIAPAS	6	JURISDICCION B	0	MUNICIPIO	36	LOCALIDAD	CE	Unidad de Consulta Externa	A	Rural de 01 núcleo básico	UNIDAD 78	DOMICILIO	0	Ambulatorio con doctor
CLUES 79	SSA	Secretaría de Salud	7	CHIAPAS	6	JURISDICCION B	0	MUNICIPIO	37	LOCALIDAD	CE	Unidad de Consulta Externa	A	Rural de 01 núcleo básico	UNIDAD 79	DOMICILIO	0	Ambulatorio con doctor
CLUES 80	SSA	Secretaría de Salud	7	CHIAPAS	6	JURISDICCION B	0	MUNICIPIO	38	LOCALIDAD	CE	Unidad de Consulta Externa	A	Rural de 01 núcleo básico	UNIDAD 80	DOMICILIO	0	Ambulatorio con doctor
CLUES 81	SSA	Secretaría de Salud	7	CHIAPAS	6	JURISDICCION B	0	MUNICIPIO	39	LOCALIDAD	CE	Unidad de Consulta Externa	A	Rural de 01 núcleo básico	UNIDAD 81	DOMICILIO	0	Ambulatorio con doctor
CLUES 82	SSA	Secretaría de Salud	7	CHIAPAS	6	JURISDICCION B	0	MUNICIPIO	40	LOCALIDAD	CE	Unidad de Consulta Externa	A	Rural de 01 núcleo básico	UNIDAD 82	DOMICILIO	0	Ambulatorio con doctor
CLUES 83	SSA	Secretaría de Salud	7	CHIAPAS	6	JURISDICCION B	0	MUNICIPIO	41	LOCALIDAD	CE	Unidad de Consulta Externa	A	Rural de 01 núcleo básico	UNIDAD 83	DOMICILIO	0	Ambulatorio con doctor
CLUES 84	SSA	Secretaría de Salud	7	CHIAPAS	6	JURISDICCION B	0	MUNICIPIO	42	LOCALIDAD	CE	Unidad de Consulta Externa	A	Rural de 01 núcleo básico	UNIDAD 84	DOMICILIO	0	Ambulatorio con doctor
CLUES 85	SSA	Secretaría de Salud	7	CHIAPAS	6	JURISDICCION B	0	MUNICIPIO	43	LOCALIDAD	CE	Unidad de Consulta Externa	B	Rural de 02 núcleos básicos	UNIDAD 85	DOMICILIO	0	Ambulatorio con doctor
CLUES 86	SSA	Secretaría de Salud	7	CHIAPAS	6	JURISDICCION B	0	MUNICIPIO	44	LOCALIDAD	CE	Unidad de Consulta Externa	A	Rural de 01 núcleo básico	UNIDAD 86	DOMICILIO	0	Ambulatorio con doctor
CLUES 87	SSA	Secretaría de Salud	7	CHIAPAS	6	JURISDICCION B	0	MUNICIPIO	45	LOCALIDAD	CE	Unidad de Consulta Externa	A	Rural de 01 núcleo básico	UNIDAD 87	DOMICILIO	0	Ambulatorio con doctor
CLUES 88	SSA	Secretaría de Salud	7	CHIAPAS	6	JURISDICCION B	0	MUNICIPIO	46	LOCALIDAD	CE	Unidad de Consulta Externa	H	Urbano de 05 núcleos básicos	UNIDAD 88	DOMICILIO	0	Ambulatorio con doctor
CLUES 89	SSA	Secretaría de Salud	7	CHIAPAS	2	JURISDICCION D	0	MUNICIPIO	47	LOCALIDAD	CE	Unidad de Consulta Externa	A	Rural de 01 núcleo básico	UNIDAD 89	DOMICILIO	0	Ambulatorio con doctor
CLUES 90	SSA	Secretaría de Salud	7	CHIAPAS	2	JURISDICCION D	0	MUNICIPIO	48	LOCALIDAD	CE	Unidad de Consulta Externa	A	Rural de 01 núcleo básico	UNIDAD 90	DOMICILIO	0	Ambulatorio con doctor
CLUES 91	SSA	Secretaría de Salud	7	CHIAPAS	2	JURISDICCION D	0	MUNICIPIO	49	LOCALIDAD	CE	Unidad de Consulta Externa	B	Rural de 02 núcleos básicos	UNIDAD 91	DOMICILIO	0	Ambulatorio con doctor
CLUES 92	SSA	Secretaría de Salud	7	CHIAPAS	2	JURISDICCION D	0	MUNICIPIO	50	LOCALIDAD	CE	Unidad de Consulta Externa	P	CARAVANA	UNIDAD 92	DOMICILIO	0	Ambulatorio con doctor
CLUES 93	SSA	Secretaría de Salud	7	CHIAPAS	2	JURISDICCION D	0	MUNICIPIO	51	LOCALIDAD	CE	Unidad de Consulta Externa	A	Rural de 01 núcleo básico	UNIDAD 93	DOMICILIO	0	Ambulatorio con doctor
CLUES 94	SSA	Secretaría de Salud	7	CHIAPAS	2	JURISDICCION D	0	MUNICIPIO	52	LOCALIDAD	CE	Unidad de Consulta Externa	A	Rural de 01 núcleo básico	UNIDAD 94	DOMICILIO	0	Ambulatorio con doctor
CLUES 95	SSA	Secretaría de Salud	7	CHIAPAS	2	JURISDICCION D	0	MUNICIPIO	53	LOCALIDAD	CE	Unidad de Consulta Externa	A	Rural de 01 núcleo básico	UNIDAD 95	DOMICILIO	0	Ambulatorio con doctor
CLUES 96	SSA	Secretaría de Salud	7	CHIAPAS	2	JURISDICCION D	0	MUNICIPIO	54	LOCALIDAD	CE	Unidad de Consulta Externa	P	Unidad móvil	UNIDAD 96	DOMICILIO	0	Ambulatorio con doctor
CLUES 97	SSA	Secretaría de Salud	7	CHIAPAS	2	JURISDICCION D	0	MUNICIPIO	55	LOCALIDAD	CE	Unidad de Consulta Externa	A	Rural de 01 núcleo básico	UNIDAD 97	DOMICILIO	0	Ambulatorio con doctor
CLUES 98	SSA	Secretaría de Salud	7	CHIAPAS	2	JURISDICCION D	0	MUNICIPIO	56	LOCALIDAD	CE	Unidad de Consulta Externa	A	Rural de 01 núcleo básico	UNIDAD 98	DOMICILIO	0	Ambulatorio con doctor
CLUES 99	SSA	Secretaría de Salud	7	CHIAPAS	2	JURISDICCION D	0	MUNICIPIO	57	LOCALIDAD	CE	Unidad de Consulta Externa	A	Rural de 01 núcleo básico	UNIDAD 99	DOMICILIO	0	Ambulatorio con doctor
CLUES 100	SSA	Secretaría de Salud	7	CHIAPAS	6	JURISDICCION B	0	MUNICIPIO	58	LOCALIDAD	CE	Unidad de Consulta Externa	A	Rural de 01 núcleo básico	UNIDAD 100	DOMICILIO	0	Ambulatorio con doctor
CLUES 101	SSA	Secretaría de Salud	7	CHIAPAS	2	JURISDICCION D	0	MUNICIPIO	59	LOCALIDAD	CE	Unidad de Consulta Externa	A	Rural de 01 núcleo básico	UNIDAD 101	DOMICILIO	0	Ambulatorio con doctor
CLUES 102	SSA	Secretaría de Salud	7	CHIAPAS	2	JURISDICCION D	0	MUNICIPIO	60	LOCALIDAD	CE	Unidad de Consulta Externa	A	Rural de 01 núcleo básico	UNIDAD 102	DOMICILIO	0	Ambulatorio con doctor
CLUES 103	SSA	Secretaría de Salud	7	CHIAPAS	2	JURISDICCION D	0	MUNICIPIO	61	LOCALIDAD	CE	Unidad de Consulta Externa	P	CARAVANA	UNIDAD 103	DOMICILIO	0	Ambulatorio con doctor
CLUES 104	SSA	Secretaría de Salud	7	CHIAPAS	2	JURISDICCION D	0	MUNICIPIO	62	LOCALIDAD	CE	Unidad de Consulta Externa	P	CARAVANA	UNIDAD 104	DOMICILIO	0	Ambulatorio con doctor
CLUES 105	SSA	Secretaría de Salud	7	CHIAPAS	5	JURISDICCION C	0	MUNICIPIO	63	LOCALIDAD	CE	Unidad de Consulta Externa	P	CARAVANA	UNIDAD 105	DOMICILIO	0	Ambulatorio con doctor
CLUES 106	SSA	Secretaría de Salud	7	CHIAPAS	6	JURISDICCION B	0	MUNICIPIO	64	LOCALIDAD	CE	Unidad de Consulta Externa	P	CARAVANA	UNIDAD 106	DOMICILIO	0	Ambulatorio con doctor
CLUES 107	SSA	Secretaría de Salud	7	CHIAPAS	6	JURISDICCION B	0	MUNICIPIO	65	LOCALIDAD	CE	Unidad de Consulta Externa	P	CARAVANA	UNIDAD 107	DOMICILIO	0	Ambulatorio con doctor
CLUES 108	SSA	Secretaría de Salud	7	CHIAPAS	6	JURISDICCION B	0	MUNICIPIO	66	LOCALIDAD	CE	Unidad de Consulta Externa	P	CARAVANA	UNIDAD 108	DOMICILIO	0	Ambulatorio con doctor
CLUES 109	SSA	Secretaría de Salud	7	CHIAPAS	6	JURISDICCION B	0	MUNICIPIO	67	LOCALIDAD	CE	Unidad de Consulta Externa	P	CARAVANA	UNIDAD 109	DOMICILIO	0	Ambulatorio con doctor
CLUES 110	SSA	Secretaría de Salud	7	CHIAPAS	6	JURISDICCION B	0	MUNICIPIO	68	LOCALIDAD	CE	Unidad de Consulta Externa	P	CARAVANA	UNIDAD 110	DOMICILIO	0	Ambulatorio con doctor
CLUES 111	SSA	Secretaría de Salud	7	CHIAPAS	2	JURISDICCION D	0	MUNICIPIO	69	LOCALIDAD	CE	Unidad de Consulta Externa	P	CARAVANA	UNIDAD 111	DOMICILIO	0	Ambulatorio con doctor
CLUES 112	SSA	Secretaría de Salud	7	CHIAPAS	5	JURISDICCION C	0	MUNICIPIO	70	LOCALIDAD	CE	Unidad de Consulta Externa	P	CARAVANA	UNIDAD 112	DOMICILIO	0	Ambulatorio con doctor
CLUES 113	SSA	Secretaría de Salud	7	CHIAPAS	5	JURISDICCION C	0	MUNICIPIO	71	LOCALIDAD	CE	Unidad de Consulta Externa	P	CARAVANA	UNIDAD 113	DOMICILIO	0	Ambulatorio con doctor
CLUES 114	SSA	Secretaría de Salud	7	CHIAPAS	6	JURISDICCION B	0	MUNICIPIO	72	LOCALIDAD	CE	Unidad de Consulta Externa	P	CARAVANA	UNIDAD 114	DOMICILIO	0	Ambulatorio con doctor
CLUES 115	SSA	Secretaría de Salud	7	CHIAPAS	6	JURISDICCION B	0	MUNICIPIO	73	LOCALIDAD	CE	Unidad de Consulta Externa	P	CARAVANA	UNIDAD 115	DOMICILIO	0	Ambulatorio con doctor
CLUES 116	SSA	Secretaría de Salud	7	CHIAPAS	6	JURISDICCION B	0	MUNICIPIO	74	LOCALIDAD	CE	Unidad de Consulta Externa	P	CARAVANA	UNIDAD 116	DOMICILIO	0	Ambulatorio con doctor
CLUES 117	SSA	Secretaría de Salud	7	CHIAPAS	6	JURISDICCION B	0	MUNICIPIO	75	LOCALIDAD	CE	Unidad de Consulta Externa	P	CARAVANA	UNIDAD 117	DOMICILIO	0	Ambulatorio con doctor
CLUES 118	SSA	Secretaría de Salud	7	CHIAPAS	2	JURISDICCION D	0	MUNICIPIO	76	LOCALIDAD	CE	Unidad de Consulta Externa	P	Unidad móvil	UNIDAD 118	DOMICILIO	0	Ambulatorio con doctor
CLUES 119	SSA	Secretaría de Salud	7	CHIAPAS	5	JURISDICCION C	0	MUNICIPIO	77	LOCALIDAD	CE	Unidad de Consulta Externa	A	Rural de 01 núcleo básico	UNIDAD 119	DOMICILIO	0	Ambulatorio con doctor
CLUES 120	SSA	Secretaría de Salud	7	CHIAPAS	2	JURISDICCION D	0	MUNICIPIO	78	LOCALIDAD	CE	Unidad de Consulta Externa	A	Rural de 01 núcleo básico	UNIDAD 120	DOMICILIO	0	Ambulatorio con doctor
CLUES 121	SSA	Secretaría de Salud	7	CHIAPAS	2	JURISDICCION D	0	MUNICIPIO	79	LOCALIDAD	CE	Unidad de Consulta Externa	A	Rural de 01 núcleo básico	UNIDAD 121	DOMICILIO	0	Ambulatorio con doctor
CLUES 122	SSA	Secretaría de Salud	7	CHIAPAS	2	JURISDICCION D	0	MUNICIPIO	80	LOCALIDAD	CE	Unidad de Consulta Externa	A	Rural de 01 núcleo básico	UNIDAD 122	DOMICILIO	0	Ambulatorio con doctor
CLUES 123	SSA	Secretaría de Salud	7	CHIAPAS	2	JURISDICCION D	0	MUNICIPIO	81	LOCALIDAD	CE	Unidad de Consulta Externa	A	Rural de 01 núcleo básico	UNIDAD 123	DOMICILIO	0	Ambulatorio con doctor
CLUES 124	SSA	Secretaría de Salud	7	CHIAPAS	2	JURISDICCION D	0	MUNICIPIO	82	LOCALIDAD	CE	Unidad de Consulta Externa	CES	Centros de Salud con Servicios Ampliados	UNIDAD 124	DOMICILIO	0	Ambulatorio con doctor
CLUES 125	SSA	Secretaría de Salud	7	CHIAPAS	2	JURISDICCION D	0	MUNICIPIO	83	LOCALIDAD	CE	Unidad de Consulta Externa	P	Unidad móvil	UNIDAD 125	DOMICILIO	0	Ambulatorio con doctor
CLUES 126	SSA	Secretaría de Salud	7	CHIAPAS	6	JURISDICCION B	0	MUNICIPIO	84	LOCALIDAD	CE	Unidad de Consulta Externa	P	Unidad móvil	UNIDAD 126	DOMICILIO	0	Ambulatorio con doctor
CLUES 127	SSA	Secretaría de Salud	7	CHIAPAS	9	JURISDICCION A	0	MUNICIPIO	85	LOCALIDAD	CE	Unidad de Consulta Externa	P	Unidad móvil	UNIDAD 127	DOMICILIO	0	Ambulatorio con doctor
CLUES 128	SSA	Secretaría de Salud	7	CHIAPAS	9	JURISDICCION A	0	MUNICIPIO	86	LOCALIDAD	CE	Unidad de Consulta Externa	P	Unidad móvil	UNIDAD 128	DOMICILIO	0	Ambulatorio con doctor
CLUES 129	SSA	Secretaría de Salud	7	CHIAPAS	9	JURISDICCION A	0	MUNICIPIO	87	LOCALIDAD	CE	Unidad de Consulta Externa	B	Rural de 02 núcleos básicos	UNIDAD 129	DOMICILIO	0	Ambulatorio con doctor
CLUES 130	SSA	Secretaría de Salud	7	CHIAPAS	2	JURISDICCION D	0	MUNICIPIO	88	LOCALIDAD	CE	Unidad de Consulta Externa	P	Unidad móvil	UNIDAD 130	DOMICILIO	0	Ambulatorio con doctor
CLUES 131	SSA	Secretaría de Salud	7	CHIAPAS	2	JURISDICCION D	0	MUNICIPIO	89	LOCALIDAD	CE	Unidad de Consulta Externa	P	Unidad móvil	UNIDAD 131	DOMICILIO	0	Ambulatorio con doctor
CLUES 132	SSA	Secretaría de Salud	7	CHIAPAS	2	JURISDICCION D	0	MUNICIPIO	90	LOCALIDAD	CE	Unidad de Consulta Externa	P	Unidad móvil	UNIDAD 132	DOMICILIO	0	Ambulatorio con doctor
CLUES 133	SSA	Secretaría de Salud	7	CHIAPAS	2	JURISDICCION D	0	MUNICIPIO	91	LOCALIDAD	CE	Unidad de Consulta Externa	P	Unidad móvil	UNIDAD 133	DOMICILIO	0	Ambulatorio con doctor
CLUES 134	SSA	Secretaría de Salud	7	CHIAPAS	2	JURISDICCION D	0	MUNICIPIO	92	LOCALIDAD	CE	Unidad de Consulta Externa	P	Unidad móvil	UNIDAD 134	DOMICILIO	0	Ambulatorio con doctor
CLUES 135	SSA	Secretaría de Salud	7	CHIAPAS	5	JURISDICCION C	0	MUNICIPIO	93	LOCALIDAD	CE	Unidad de Consulta Externa	P	Unidad móvil	UNIDAD 135	DOMICILIO	0	Ambulatorio con doctor
CLUES 136	SSA	Secretaría de Salud	7	CHIAPAS	6	JURISDICCION B	0	MUNICIPIO	94	LOCALIDAD	CE	Unidad de Consulta Externa	P	Unidad móvil	UNIDAD 136	DOMICILIO	0	Ambulatorio con doctor
CLUES 137	SSA	Secretaría de Salud	7	CHIAPAS	9	JURISDICCION A	0	MUNICIPIO	95	LOCALIDAD	CE	Unidad de Consulta Externa	P	Unidad móvil	UNIDAD 137	DOMICILIO	0	Ambulatorio con doctor
CLUES 138	SSA	Secretaría de Salud	7	CHIAPAS	9	JURISDICCION A	0	MUNICIPIO	96	LOCALIDAD	CE	Unidad de Consulta Externa	P	Unidad móvil	UNIDAD 138	DOMICILIO	0	Ambulatorio con doctor
CLUES 139	SSA	Secretaría de Salud	7	CHIAPAS	9	JURISDICCION A	0	MUNICIPIO	97	LOCALIDAD	CE	Unidad de Consulta Externa	P	Unidad móvil	UNIDAD 139	DOMICILIO	0	Ambulatorio con doctor
CLUES 140	SSA	Secretaría de Salud	7	CHIAPAS	9	JURISDICCION A	0	MUNICIPIO	98	LOCALIDAD	CE	Unidad de Consulta Externa	P	Unidad móvil	UNIDAD 140	DOMICILIO	0	Ambulatorio con doctor
CLUES 141	SSA	Secretaría de Salud	7	CHIAPAS	9	JURISDICCION A	0	MUNICIPIO	99	LOCALIDAD	CE	Unidad de Consulta Externa	P	Unidad móvil	UNIDAD 141	DOMICILIO	0	Ambulatorio con doctor
CLUES 142	SSA	Secretaría de Salud	7	CHIAPAS	9	JURISDICCION A	0	MUNICIPIO	100	LOCALIDAD	CE	Unidad de Consulta Externa	P	Unidad móvil	UNIDAD 142	DOMICILIO	0	Ambulatorio con doctor
CLUES 143	SSA	Secretaría de Salud	7	CHIAPAS	9	JURISDICCION A	0	MUNICIPIO	101	LOCALIDAD	CE	Unidad de Consulta Externa	P	Unidad móvil	UNIDAD 143	DOMICILIO	0	Ambulatorio con doctor
CLUES 144	SSA	Secretaría de Salud	7	CHIAPAS	2	JURISDICCION D	0	MUNICIPIO	102	LOCALIDAD	CE	Unidad de Consulta Externa	P	Unidad móvil	UNIDAD 144	DOMICILIO	0	Ambulatorio con doctor
CLUES 145	SSA	Secretaría de Salud	7	CHIAPAS	2	JURISDICCION D	0	MUNICIPIO	103	LOCALIDAD	CE	Unidad de Consulta Externa	P	Unidad móvil	UNIDAD 145	DOMICILIO	0	Ambulatorio con doctor
CLUES 146	SSA	Secretaría de Salud	7	CHIAPAS	9	JURISDICCION A	0	MUNICIPIO	104	LOCALIDAD	CE	Unidad de Consulta Externa	P	Unidad móvil	UNIDAD 146	DOMICILIO	0	Ambulatorio con doctor
CLUES 147	SSA	Secretaría de Salud	7	CHIAPAS	9	JURISDICCION A	0	MUNICIPIO	105	LOCALIDAD	CE	Unidad de Consulta Externa	P	Unidad móvil	UNIDAD 147	DOMICILIO	0	Ambulatorio con doctor
CLUES 148	SSA	Secretaría de Salud	7	CHIAPAS	9	JURISDICCION A	0	MUNICIPIO	106	LOCALIDAD	CE	Unidad de Consulta Externa	P	Unidad móvil	UNIDAD 148	DOMICILIO	0	Ambulatorio con doctor
CLUES 149	SSA	Secretaría de Salud	7	CHIAPAS	2	JURISDICCION D	0	MUNICIPIO	107	LOCALIDAD	CE	Unidad de Consulta Externa	P	Unidad móvil	UNIDAD 149	DOMICILIO	0	Ambulatorio con doctor
CLUES 150	SSA	Secretaría de Salud	7	CHIAPAS	2	JURISDICCION D	0	MUNICIPIO	108	LOCALIDAD	CE	Unidad de Consulta Externa	P	Unidad móvil	UNIDAD 150	DOMICILIO	0	Ambulatorio con doctor
CLUES 151	SSA	Secretaría de Salud	7	CHIAPAS	2	JURISDICCION D	0	MUNICIPIO	109	LOCALIDAD	CE	Unidad de Consulta Externa	P	Unidad móvil	UNIDAD 151	DOMICILIO	0	Ambulatorio con doctor
CLUES 152	SSA	Secretaría de Salud	7	CHIAPAS	9	JURISDICCION A	0	MUNICIPIO	110	LOCALIDAD	CE	Unidad de Consulta Externa	P	Unidad móvil	UNIDAD 152	DOMICILIO	0	Ambulatorio con doctor
CLUES 153	SSA	Secretaría de Salud	7	CHIAPAS	9	JURISDICCION A	0	MUNICIPIO	111	LOCALIDAD	CE	Unidad de Consulta Externa	A	Rural de 01 núcleo básico	UNIDAD 153	DOMICILIO	0	Ambulatorio con doctor
CLUES 154	SSA	Secretaría de Salud	7	CHIAPAS	9	JURISDICCION A	0	MUNICIPIO	112	LOCALIDAD	CE	Unidad de Consulta Externa	A	Rural de 01 núcleo básico	UNIDAD 154	DOMICILIO	0	Ambulatorio con doctor
CLUES 155	SSA	Secretaría de Salud	7	CHIAPAS	9	JURISDICCION A	0	MUNICIPIO	113	LOCALIDAD	CE	Unidad de Consulta Externa	A	Rural de 01 núcleo básico	UNIDAD 155	DOMICILIO	0	Ambulatorio con doctor
CLUES 156	SSA	Secretaría de Salud	7	CHIAPAS	9	JURISDICCION A	0	MUNICIPIO	114	LOCALIDAD	CE	Unidad de Consulta Externa	A	Rural de 01 núcleo básico	UNIDAD 156	DOMICILIO	0	Ambulatorio con doctor
CLUES 157	SSA	Secretaría de Salud	7	CHIAPAS	9	JURISDICCION A	0	MUNICIPIO	115	LOCALIDAD	CE	Unidad de Consulta Externa	A	Rural de 01 núcleo básico	UNIDAD 157	DOMICILIO	0	Ambulatorio con doctor
CLUES 158	SSA	Secretaría de Salud	7	CHIAPAS	9	JURISDICCION A	0	MUNICIPIO	116	LOCALIDAD	CE	Unidad de Consulta Externa	A	Rural de 01 núcleo básico	UNIDAD 158	DOMICILIO	0	Ambulatorio con doctor
CLUES 159	SSA	Secretaría de Salud	7	CHIAPAS	9	JURISDICCION A	0	MUNICIPIO	117	LOCALIDAD	CE	Unidad de Consulta Externa	A	Rural de 01 núcleo básico	UNIDAD 159	DOMICILIO	0	Ambulatorio con doctor
CLUES 160	SSA	Secretaría de Salud	7	CHIAPAS	9	JURISDICCION A	0	MUNICIPIO	118	LOCALIDAD	CE	Unidad de Consulta Externa	A	Rural de 01 núcleo básico	UNIDAD 160	DOMICILIO	0	Ambulatorio con doctor
CLUES 161	SSA	Secretaría de Salud	7	CHIAPAS	9	JURISDICCION A	0	MUNICIPIO	119	LOCALIDAD	CE	Unidad de Consulta Externa	A	Rural de 01 núcleo básico	UNIDAD 161	DOMICILIO	0	Ambulatorio con doctor
CLUES 162	SSA	Secretaría de Salud	7	CHIAPAS	9	JURISDICCION A	0	MUNICIPIO	120	LOCALIDAD	CE	Unidad de Consulta Externa	A	Rural de 01 núcleo básico	UNIDAD 162	DOMICILIO	0	Ambulatorio con doctor
CLUES 163	SSA	Secretaría de Salud	7	CHIAPAS	9	JURISDICCION A	0	MUNICIPIO	121	LOCALIDAD	CE	Unidad de Consulta Externa	A	Rural de 01 núcleo básico	UNIDAD 163	DOMICILIO	0	Ambulatorio con doctor
CLUES 164	SSA	Secretaría de Salud	7	CHIAPAS	9	JURISDICCION A	0	MUNICIPIO	122	LOCALIDAD	CE	Unidad de Consulta Externa	A	Rural de 01 núcleo básico	UNIDAD 164	DOMICILIO	0	Ambulatorio con doctor
CLUES 165	SSA	Secretaría de Salud	7	CHIAPAS	5	JURISDICCION C	0	MUNICIPIO	123	LOCALIDAD	CE	Unidad de Consulta Externa	A	Rural de 01 núcleo básico	UNIDAD 165	DOMICILIO	0	Ambulatorio con doctor
CLUES 166	SSA	Secretaría de Salud	7	CHIAPAS	2	JURISDICCION D	0	MUNICIPIO	124	LOCALIDAD	CE	Unidad de Consulta Externa	A	Rural de 01 núcleo básico	UNIDAD 166	DOMICILIO	0	Ambulatorio con doctor
CLUES 167	SSA	Secretaría de Salud	7	CHIAPAS	2	JURISDICCION D	0	MUNICIPIO	125	LOCALIDAD	CE	Unidad de Consulta Externa	A	Rural de 01 núcleo básico	UNIDAD 167	DOMICILIO	0	Ambulatorio con doctor
CLUES 168	SSA	Secretaría de Salud	7	CHIAPAS	2	JURISDICCION D	0	MUNICIPIO	126	LOCALIDAD	CE	Unidad de Consulta Externa	A	Rural de 01 núcleo básico	UNIDAD 168	DOMICILIO	0	Ambulatorio con doctor
CLUES 169	SSA	Secretaría de Salud	7	CHIAPAS	2	JURISDICCION D	0	MUNICIPIO	127	LOCALIDAD	CE	Unidad de Consulta Externa	A	Rural de 01 núcleo básico	UNIDAD 169	DOMICILIO	0	Ambulatorio con doctor
CLUES 170	SSA	Secretaría de Salud	7	CHIAPAS	2	JURISDICCION D	0	MUNICIPIO	128	LOCALIDAD	CE	Unidad de Consulta Externa	P	Unidad móvil	UNIDAD 170	DOMICILIO	0	Ambulatorio con doctor
CLUES 171	SSA	Secretaría de Salud	7	CHIAPAS	2	JURISDICCION D	0	MUNICIPIO	129	LOCALIDAD	CE	Unidad de Consulta Externa	P	Unidad móvil	UNIDAD 171	DOMICILIO	0	Ambulatorio con doctor
CLUES 172	SSA	Secretaría de Salud	7	CHIAPAS	2	JURISDICCION D	0	MUNICIPIO	130	LOCALIDAD	CE	Unidad de Consulta Externa	P	Unidad móvil	UNIDAD 172	DOMICILIO	0	Ambulatorio con doctor
CLUES 173	SSA	Secretaría de Salud	7	CHIAPAS	9	JURISDICCION A	0	MUNICIPIO	131	LOCALIDAD	CE	Unidad de Consulta Externa	P	Unidad móvil	UNIDAD 173	DOMICILIO	0	Ambulatorio con doctor
CLUES 174	SSA	Secretaría de Salud	7	CHIAPAS	9	JURISDICCION A	0	MUNICIPIO	132	LOCALIDAD	CE	Unidad de Consulta Externa	P	Unidad móvil	UNIDAD 174	DOMICILIO	0	Ambulatorio con doctor
CLUES 175	SSA	Secretaría de Salud	7	CHIAPAS	9	JURISDICCION A	0	MUNICIPIO	133	LOCALIDAD	CE	Unidad de Consulta Externa	P	Unidad móvil	UNIDAD 175	DOMICILIO	0	Ambulatorio con doctor
CLUES 176	SSA	Secretaría de Salud	7	CHIAPAS	9	JURISDICCION A	0	MUNICIPIO	134	LOCALIDAD	CE	Unidad de Consulta Externa	P	Unidad móvil	UNIDAD 176	DOMICILIO	0	Ambulatorio con doctor
CLUES 177	SSA	Secretaría de Salud	7	CHIAPAS	9	JURISDICCION A	0	MUNICIPIO	135	LOCALIDAD	CE	Unidad de Consulta Externa	P	Unidad móvil	UNIDAD 177	DOMICILIO	0	Ambulatorio con doctor
CLUES 178	SSA	Secretaría de Salud	7	CHIAPAS	9	JURISDICCION A	0	MUNICIPIO	136	LOCALIDAD	CE	Unidad de Consulta Externa	P	Unidad móvil	UNIDAD 178	DOMICILIO	0	Ambulatorio con doctor
CLUES 179	SSA	Secretaría de Salud	7	CHIAPAS	2	JURISDICCION D	0	MUNICIPIO	137	LOCALIDAD	CE	Unidad de Consulta Externa	A	Rural de 01 núcleo básico	UNIDAD 179	DOMICILIO	0	Ambulatorio con doctor
CLUES 180	SSA	Secretaría de Salud	7	CHIAPAS	2	JURISDICCION D	0	MUNICIPIO	138	LOCALIDAD	CE	Unidad de Consulta Externa	A	Rural de 01 núcleo básico	UNIDAD 180	DOMICILIO	0	Ambulatorio con doctor
CLUES 181	SSA	Secretaría de Salud	7	CHIAPAS	2	JURISDICCION D	0	MUNICIPIO	139	LOCALIDAD	CE	Unidad de Consulta Externa	A	Rural de 01 núcleo básico	UNIDAD 181	DOMICILIO	0	Ambulatorio con doctor
CLUES 182	SSA	Secretaría de Salud	7	CHIAPAS	2	JURISDICCION D	0	MUNICIPIO	140	LOCALIDAD	CE	Unidad de Consulta Externa	A	Rural de 01 núcleo básico	UNIDAD 182	DOMICILIO	0	Ambulatorio con doctor
CLUES 183	SSA	Secretaría de Salud	7	CHIAPAS	2	JURISDICCION D	0	MUNICIPIO	141	LOCALIDAD	CE	Unidad de Consulta Externa	A	Rural de 01 núcleo básico	UNIDAD 183	DOMICILIO	0	Ambulatorio con doctor
CLUES 184	SSA	Secretaría de Salud	7	CHIAPAS	2	JURISDICCION D	0	MUNICIPIO	142	LOCALIDAD	CE	Unidad de Consulta Externa	A	Rural de 01 núcleo básico	UNIDAD 184	DOMICILIO	0	Ambulatorio con doctor
CLUES 185	SSA	Secretaría de Salud	7	CHIAPAS	2	JURISDICCION D	0	MUNICIPIO	143	LOCALIDAD	CE	Unidad de Consulta Externa	A	Rural de 01 núcleo básico	UNIDAD 185	DOMICILIO	0	Ambulatorio con doctor
CLUES 186	SSA	Secretaría de Salud	7	CHIAPAS	2	JURISDICCION D	0	MUNICIPIO	144	LOCALIDAD	CE	Unidad de Consulta Externa	A	Rural de 01 núcleo básico	UNIDAD 186	DOMICILIO	0	Ambulatorio con doctor
CLUES 187	SSA	Secretaría de Salud	7	CHIAPAS	2	JURISDICCION D	0	MUNICIPIO	145	LOCALIDAD	CE	Unidad de Consulta Externa	A	Rural de 01 núcleo básico	UNIDAD 187	DOMICILIO	0	Ambulatorio con doctor
CLUES 188	SSA	Secretaría de Salud	7	CHIAPAS	2	JURISDICCION D	0	MUNICIPIO	146	LOCALIDAD	CE	Unidad de Consulta Externa	A	Rural de 01 núcleo básico	UNIDAD 188	DOMICILIO	0	Ambulatorio con doctor
CLUES 189	SSA	Secretaría de Salud	7	CHIAPAS	2	JURISDICCION D	0	MUNICIPIO	147	LOCALIDAD	CE	Unidad de Consulta Externa	A	Rural de 01 núcleo básico	UNIDAD 189	DOMICILIO	0	Ambulatorio con doctor
CLUES 190	SSA	Secretaría de Salud	7	CHIAPAS	2	JURISDICCION D	0	MUNICIPIO	148	LOCALIDAD	CE	Unidad de Consulta Externa	A	Rural de 01 núcleo básico	UNIDAD 190	DOMICILIO	0	Ambulatorio con doctor
CLUES 191	SSA	Secretaría de Salud	7	CHIAPAS	2	JURISDICCION D	0	MUNICIPIO	149	LOCALIDAD	CE	Unidad de Consulta Externa	A	Rural de 01 núcleo básico	UNIDAD 191	DOMICILIO	0	Ambulatorio con doctor
CLUES 192	SSA	Secretaría de Salud	7	CHIAPAS	2	JURISDICCION D	0	MUNICIPIO	150	LOCALIDAD	CE	Unidad de Consulta Externa	A	Rural de 01 núcleo básico	UNIDAD 192	DOMICILIO	0	Ambulatorio con doctor
CLUES 193	SSA	Secretaría de Salud	7	CHIAPAS	2	JURISDICCION D	0	MUNICIPIO	151	LOCALIDAD	CE	Unidad de Consulta Externa	A	Rural de 01 núcleo básico	UNIDAD 193	DOMICILIO	0	Ambulatorio con doctor
CLUES 194	SSA	Secretaría de Salud	7	CHIAPAS	2	JURISDICCION D	0	MUNICIPIO	152	LOCALIDAD	CE	Unidad de Consulta Externa	A	Rural de 01 núcleo básico	UNIDAD 194	DOMICILIO	0	Ambulatorio con doctor
CLUES 195	SSA	Secretaría de Salud	7	CHIAPAS	2	JURISDICCION D	0	MUNICIPIO	153	LOCALIDAD	CE	Unidad de Consulta Externa	A	Rural de 01 núcleo básico	UNIDAD 195	DOMICILIO	0	Ambulatorio con doctor
CLUES 196	SSA	Secretaría de Salud	7	CHIAPAS	2	JURISDICCION D	0	MUNICIPIO	154	LOCALIDAD	CE	Unidad de Consulta Externa	A	Rural de 01 núcleo básico	UNIDAD 196	DOMICILIO	0	Ambulatorio con doctor
CLUES 197	SSA	Secretaría de Salud	7	CHIAPAS	2	JURISDICCION D	0	MUNICIPIO	155	LOCALIDAD	CE	Unidad de Consulta Externa	A	Rural de 01 núcleo básico	UNIDAD 197	DOMICILIO	0	Ambulatorio con doctor
CLUES 198	SSA	Secretaría de Salud	7	CHIAPAS	2	JURISDICCION D	0	MUNICIPIO	156	LOCALIDAD	CE	Unidad de Consulta Externa	A	Rural de 01 núcleo básico	UNIDAD 198	DOMICILIO	0	Ambulatorio con doctor
CLUES 199	SSA	Secretaría de Salud	7	CHIAPAS	2	JURISDICCION D	0	MUNICIPIO	157	LOCALIDAD	CE	Unidad de Consulta Externa	A	Rural de 01 núcleo básico	UNIDAD 199	DOMICILIO	0	Ambulatorio con doctor
CLUES 200	SSA	Secretaría de Salud	7	CHIAPAS	2	JURISDICCION D	0	MUNICIPIO	158	LOCALIDAD	CE	Unidad de Consulta Externa	A	Rural de 01 núcleo básico	UNIDAD 200	DOMICILIO	0	Ambulatorio con doctor
CLUES 201	SSA	Secretaría de Salud	7	CHIAPAS	2	JURISDICCION D	0	MUNICIPIO	159	LOCALIDAD	CE	Unidad de Consulta Externa	A	Rural de 01 núcleo básico	UNIDAD 201	DOMICILIO	0	Ambulatorio con doctor
CLUES 202	SSA	Secretaría de Salud	7	CHIAPAS	2	JURISDICCION D	0	MUNICIPIO	160	LOCALIDAD	CE	Unidad de Consulta Externa	A	Rural de 01 núcleo básico	UNIDAD 202	DOMICILIO	0	Ambulatorio con doctor
CLUES 203	SSA	Secretaría de Salud	7	CHIAPAS	2	JURISDICCION D	0	MUNICIPIO	161	LOCALIDAD	CE	Unidad de Consulta Externa	A	Rural de 01 núcleo básico	UNIDAD 203	DOMICILIO	0	Ambulatorio con doctor
CLUES 204	SSA	Secretaría de Salud	7	CHIAPAS	2	JURISDICCION D	0	MUNICIPIO	162	LOCALIDAD	CE	Unidad de Consulta Externa	CES	C.E.S.S.A.	UNIDAD 204	DOMICILIO	0	Ambulatorio con doctor
CLUES 205	SSA	Secretaría de Salud	7	CHIAPAS	5	JURISDICCION C	0	MUNICIPIO	163	LOCALIDAD	CE	Unidad de Consulta Externa	A	Rural de 01 núcleo básico	UNIDAD 205	DOMICILIO	0	Ambulatorio con doctor
CLUES 206	SSA	Secretaría de Salud	7	CHIAPAS	9	JURISDICCION A	0	MUNICIPIO	164	LOCALIDAD	CE	Unidad de Consulta Externa	A	Ambulatorio con doctor	UNIDAD 206	DOMICILIO	0	Ambulatorio con doctor
CLUES 207	SSA	Secretaría de Salud	7	CHIAPAS	9	JURISDICCION A	0	MUNICIPIO	165	LOCALIDAD	CE	Unidad de Consulta Externa	A	Rural de 01 núcleo básico	UNIDAD 207	DOMICILIO	0	Ambulatorio con doctor
CLUES 208	SSA	Secretaría de Salud	7	CHIAPAS	9	JURISDICCION A	0	MUNICIPIO	166	LOCALIDAD	CE	Unidad de Consulta Externa	A	Ambulatorio con doctor	UNIDAD 208	DOMICILIO	0	Ambulatorio con doctor
CLUES 209	SSA	Secretaría de Salud	7	CHIAPAS	9	JURISDICCION A	0	MUNICIPIO	167	LOCALIDAD	CE	Unidad de Consulta Externa	A	C. S.	UNIDAD 209	DOMICILIO	0	Ambulatorio con doctor
CLUES 210	SSA	Secretaría de Salud	7	CHIAPAS	6	JURISDICCION B	0	MUNICIPIO	168	LOCALIDAD	CE	Unidad de Consulta Externa	A	Rural de 01 núcleo básico	UNIDAD 210	DOMICILIO	0	Ambulatorio con doctor
CLUES 211	SSA	Secretaría de Salud	7	CHIAPAS	6	JURISDICCION B	0	MUNICIPIO	169	LOCALIDAD	CE	Unidad de Consulta Externa	A	Rural de 01 núcleo básico	UNIDAD 211	DOMICILIO	0	Ambulatorio con doctor
CLUES 212	SSA	Secretaría de Salud	7	CHIAPAS	6	JURISDICCION B	0	MUNICIPIO	170	LOCALIDAD	CE	Unidad de Consulta Externa	A	Rural de 01 núcleo básico	UNIDAD 212	DOMICILIO	0	Ambulatorio con doctor
CLUES 213	SSA	Secretaría de Salud	7	CHIAPAS	6	JURISDICCION B	0	MUNICIPIO	171	LOCALIDAD	CE	Unidad de Consulta Externa	A	Rural de 01 núcleo básico	UNIDAD 213	DOMICILIO	0	Ambulatorio con doctor
CLUES 214	SSA	Secretaría de Salud	7	CHIAPAS	6	JURISDICCION B	0	MUNICIPIO	172	LOCALIDAD	CE	Unidad de Consulta Externa	A	Rural de 01 núcleo básico	UNIDAD 214	DOMICILIO	0	Ambulatorio con doctor
CLUES 215	SSA	Secretaría de Salud	7	CHIAPAS	2	JURISDICCION D	0	MUNICIPIO	173	LOCALIDAD	CE	Unidad de Consulta Externa	A	C. S.	UNIDAD 215	DOMICILIO	0	Ambulatorio con doctor
CLUES 216	SSA	Secretaría de Salud	7	CHIAPAS	2	JURISDICCION D	0	MUNICIPIO	174	LOCALIDAD	CE	Unidad de Consulta Externa	A	C. S.	UNIDAD 216	DOMICILIO	0	Ambulatorio con doctor
CLUES 217	SSA	Secretaría de Salud	7	CHIAPAS	6	JURISDICCION B	0	MUNICIPIO	175	LOCALIDAD	CE	Unidad de Consulta Externa	A	Rural de 01 núcleo básico	UNIDAD 217	DOMICILIO	0	Ambulatorio con doctor
CLUES 218	SSA	Secretaría de Salud	7	CHIAPAS	2	JURISDICCION D	0	MUNICIPIO	176	LOCALIDAD	CE	Unidad de Consulta Externa	A	C. S.	UNIDAD 218	DOMICILIO	0	Ambulatorio con doctor
CLUES 219	SSA	Secretaría de Salud	7	CHIAPAS	2	JURISDICCION D	0	MUNICIPIO	177	LOCALIDAD	CE	Unidad de Consulta Externa	A	C. S.	UNIDAD 219	DOMICILIO	0	Ambulatorio con doctor
CLUES 220	SSA	Secretaría de Salud	7	CHIAPAS	5	JURISDICCION C	0	MUNICIPIO	178	LOCALIDAD	CE	Unidad de Consulta Externa	A	Rural de 01 núcleo básico	UNIDAD 220	DOMICILIO	0	Ambulatorio con doctor
CLUES 221	SSA	Secretaría de Salud	7	CHIAPAS	2	JURISDICCION D	0	MUNICIPIO	179	LOCALIDAD	CE	Unidad de Consulta Externa	A	C. S.	UNIDAD 221	DOMICILIO	0	Ambulatorio con doctor
CLUES 222	SSA	Secretaría de Salud	7	CHIAPAS	9	JURISDICCION A	0	MUNICIPIO	180	LOCALIDAD	CE	Unidad de Consulta Externa	P	CARAVANA	UNIDAD 222	DOMICILIO	0	Ambulatorio con doctor
CLUES 223	SSA	Secretaría de Salud	7	CHIAPAS	5	JURISDICCION C	0	MUNICIPIO	181	LOCALIDAD	CE	Unidad de Consulta Externa	W	Casa de salud	UNIDAD 223	DOMICILIO	0	Ambulatorio sin doctor
CLUES 224	SSA	Secretaría de Salud	7	CHIAPAS	5	JURISDICCION C	0	MUNICIPIO	182	LOCALIDAD	CE	Unidad de Consulta Externa	W	Casa de salud	UNIDAD 224	DOMICILIO	0	Ambulatorio sin doctor
CLUES 225	SSA	Secretaría de Salud	7	CHIAPAS	5	JURISDICCION C	0	MUNICIPIO	183	LOCALIDAD	CE	Unidad de Consulta Externa	W	Casa de salud	UNIDAD 225	DOMICILIO	0	Ambulatorio sin doctor
CLUES 226	SSA	Secretaría de Salud	7	CHIAPAS	2	JURISDICCION D	0	MUNICIPIO	184	LOCALIDAD	CE	Unidad de Consulta Externa	W	Casa de salud	UNIDAD 226	DOMICILIO	0	Ambulatorio sin doctor
CLUES 227	SSA	Secretaría de Salud	7	CHIAPAS	2	JURISDICCION D	0	MUNICIPIO	185	LOCALIDAD	CE	Unidad de Consulta Externa	W	Casa de salud	UNIDAD 227	DOMICILIO	0	Ambulatorio sin doctor
CLUES 228	SSA	Secretaría de Salud	7	CHIAPAS	2	JURISDICCION D	0	MUNICIPIO	186	LOCALIDAD	CE	Unidad de Consulta Externa	W	Casa de salud	UNIDAD 228	DOMICILIO	0	Ambulatorio sin doctor
CLUES 229	SSA	Secretaría de Salud	7	CHIAPAS	2	JURISDICCION D	0	MUNICIPIO	187	LOCALIDAD	CE	Unidad de Consulta Externa	W	Casa de salud	UNIDAD 229	DOMICILIO	0	Ambulatorio sin doctor
CLUES 230	SSA	Secretaría de Salud	7	CHIAPAS	9	JURISDICCION A	0	MUNICIPIO	188	LOCALIDAD	CE	Unidad de Consulta Externa	W	Casa de salud	UNIDAD 230	DOMICILIO	0	Ambulatorio sin doctor
CLUES 231	SSA	Secretaría de Salud	7	CHIAPAS	9	JURISDICCION A	0	MUNICIPIO	189	LOCALIDAD	CE	Unidad de Consulta Externa	W	Casa de salud	UNIDAD 231	DOMICILIO	0	Ambulatorio sin doctor
CLUES 232	SSA	Secretaría de Salud	7	CHIAPAS	9	JURISDICCION A	0	MUNICIPIO	190	LOCALIDAD	CE	Unidad de Consulta Externa	W	Casa de salud	UNIDAD 232	DOMICILIO	0	Ambulatorio sin doctor
CLUES 233	SSA	Secretaría de Salud	7	CHIAPAS	9	JURISDICCION A	0	MUNICIPIO	191	LOCALIDAD	CE	Unidad de Consulta Externa	W	Casa de salud	UNIDAD 233	DOMICILIO	0	Ambulatorio sin doctor
CLUES 234	SSA	Secretaría de Salud	7	CHIAPAS	9	JURISDICCION A	0	MUNICIPIO	192	LOCALIDAD	CE	Unidad de Consulta Externa	W	Casa de salud	UNIDAD 234	DOMICILIO	0	Ambulatorio sin doctor
CLUES 235	SSA	Secretaría de Salud	7	CHIAPAS	9	JURISDICCION A	0	MUNICIPIO	193	LOCALIDAD	CE	Unidad de Consulta Externa	W	Casa de salud	UNIDAD 235	DOMICILIO	0	Ambulatorio sin doctor
CLUES 236	SSA	Secretaría de Salud	7	CHIAPAS	5	JURISDICCION C	0	MUNICIPIO	194	LOCALIDAD	CE	Unidad de Consulta Externa	W	Casa de salud	UNIDAD 236	DOMICILIO	0	Ambulatorio sin doctor
CLUES 237	SSA	Secretaría de Salud	7	CHIAPAS	5	JURISDICCION C	0	MUNICIPIO	195	LOCALIDAD	CE	Unidad de Consulta Externa	W	Casa de salud	UNIDAD 237	DOMICILIO	0	Ambulatorio sin doctor
CLUES 238	SSA	Secretaría de Salud	7	CHIAPAS	2	JURISDICCION D	0	MUNICIPIO	196	LOCALIDAD	CE	Unidad de Consulta Externa	P	Unidad Movil	UNIDAD 238	DOMICILIO	0	Ambulatorio sin doctor
CLUES 239	SSA	Secretaría de Salud	7	CHIAPAS	2	JURISDICCION D	0	MUNICIPIO	197	LOCALIDAD	CE	Unidad de Consulta Externa	W	Casa de salud	UNIDAD 239	DOMICILIO	0	Ambulatorio sin doctor
CLUES 240	SSA	Secretaría de Salud	7	CHIAPAS	5	JURISDICCION C	0	MUNICIPIO	198	LOCALIDAD	CE	Unidad de Consulta Externa	W	Casa de salud	UNIDAD 240	DOMICILIO	0	Ambulatorio sin doctor
CLUES 241	SSA	Secretaría de Salud	7	CHIAPAS	5	JURISDICCION C	0	MUNICIPIO	199	LOCALIDAD	CE	Unidad de Consulta Externa	W	Casa de salud	UNIDAD 241	DOMICILIO	0	Ambulatorio sin doctor
CLUES 242	SSA	Secretaría de Salud	7	CHIAPAS	5	JURISDICCION C	0	MUNICIPIO	200	LOCALIDAD	CE	Unidad de Consulta Externa	W	Casa de salud	UNIDAD 242	DOMICILIO	0	Ambulatorio sin doctor
CLUES 243	SSA	Secretaría de Salud	7	CHIAPAS	5	JURISDICCION C	0	MUNICIPIO	201	LOCALIDAD	CE	Unidad de Consulta Externa	W	Casa de salud	UNIDAD 243	DOMICILIO	0	Ambulatorio sin doctor
CLUES 244	SSA	Secretaría de Salud	7	CHIAPAS	5	JURISDICCION C	0	MUNICIPIO	202	LOCALIDAD	CE	Unidad de Consulta Externa	W	Casa de salud	UNIDAD 244	DOMICILIO	0	Ambulatorio sin doctor
CLUES 245	SSA	Secretaría de Salud	7	CHIAPAS	5	JURISDICCION C	0	MUNICIPIO	203	LOCALIDAD	CE	Unidad de Consulta Externa	W	Casa de salud	UNIDAD 245	DOMICILIO	0	Ambulatorio sin doctor
CLUES 246	SSA	Secretaría de Salud	7	CHIAPAS	6	JURISDICCION B	0	MUNICIPIO	204	LOCALIDAD	CE	Unidad de Consulta Externa	W	Casa de salud	UNIDAD 246	DOMICILIO	0	Ambulatorio sin doctor
CLUES 247	SSA	Secretaría de Salud	7	CHIAPAS	6	JURISDICCION B	0	MUNICIPIO	205	LOCALIDAD	CE	Unidad de Consulta Externa	W	Casa de salud	UNIDAD 247	DOMICILIO	0	Ambulatorio sin doctor
CLUES 248	SSA	Secretaría de Salud	7	CHIAPAS	6	JURISDICCION B	0	MUNICIPIO	206	LOCALIDAD	CE	Unidad de Consulta Externa	W	Casa de salud	UNIDAD 248	DOMICILIO	0	Ambulatorio sin doctor
CLUES 249	SSA	Secretaría de Salud	7	CHIAPAS	2	JURISDICCION D	0	MUNICIPIO	207	LOCALIDAD	CE	Unidad de Consulta Externa	W	Casa de salud	UNIDAD 249	DOMICILIO	0	Ambulatorio sin doctor
CLUES 250	SSA	Secretaría de Salud	7	CHIAPAS	2	JURISDICCION D	0	MUNICIPIO	208	LOCALIDAD	CE	Unidad de Consulta Externa	W	Casa de salud	UNIDAD 250	DOMICILIO	0	Ambulatorio sin doctor
CLUES 251	SSA	Secretaría de Salud	7	CHIAPAS	2	JURISDICCION D	0	MUNICIPIO	209	LOCALIDAD	CE	Unidad de Consulta Externa	W	Casa de salud	UNIDAD 251	DOMICILIO	0	Ambulatorio sin doctor
CLUES 252	SSA	Secretaría de Salud	7	CHIAPAS	2	JURISDICCION D	0	MUNICIPIO	210	LOCALIDAD	CE	Unidad de Consulta Externa	W	Casa de salud	UNIDAD 252	DOMICILIO	0	Ambulatorio sin doctor
CLUES 253	SSA	Secretaría de Salud	7	CHIAPAS	5	JURISDICCION C	0	MUNICIPIO	211	LOCALIDAD	CE	Unidad de Consulta Externa	W	Casa de salud	UNIDAD 253	DOMICILIO	0	Ambulatorio sin doctor
CLUES 254	SSA	Secretaría de Salud	7	CHIAPAS	5	JURISDICCION C	0	MUNICIPIO	212	LOCALIDAD	CE	Unidad de Consulta Externa	W	Casa de salud	UNIDAD 254	DOMICILIO	0	Ambulatorio sin doctor
CLUES 255	SSA	Secretaría de Salud	7	CHIAPAS	5	JURISDICCION C	0	MUNICIPIO	213	LOCALIDAD	CE	Unidad de Consulta Externa	W	Casa de salud	UNIDAD 255	DOMICILIO	0	Ambulatorio sin doctor
CLUES 256	SSA	Secretaría de Salud	7	CHIAPAS	2	JURISDICCION D	0	MUNICIPIO	214	LOCALIDAD	CE	Unidad de Consulta Externa	W	Casa de salud	UNIDAD 256	DOMICILIO	0	Ambulatorio sin doctor
CLUES 257	SSA	Secretaría de Salud	7	CHIAPAS	2	JURISDICCION D	0	MUNICIPIO	215	LOCALIDAD	CE	Unidad de Consulta Externa	W	Casa de salud	UNIDAD 257	DOMICILIO	0	Ambulatorio sin doctor
CLUES 258	SSA	Secretaría de Salud	7	CHIAPAS	2	JURISDICCION D	0	MUNICIPIO	216	LOCALIDAD	CE	Unidad de Consulta Externa	W	Casa de salud	UNIDAD 258	DOMICILIO	0	Ambulatorio sin doctor
CLUES 259	SSA	Secretaría de Salud	7	CHIAPAS	6	JURISDICCION B	0	MUNICIPIO	217	LOCALIDAD	CE	Unidad de Consulta Externa	W	Casa de salud	UNIDAD 259	DOMICILIO	0	Ambulatorio sin doctor
CLUES 260	SSA	Secretaría de Salud	7	CHIAPAS	6	JURISDICCION B	0	MUNICIPIO	218	LOCALIDAD	CE	Unidad de Consulta Externa	W	Casa de salud	UNIDAD 260	DOMICILIO	0	Ambulatorio sin doctor
CLUES 261	SSA	Secretaría de Salud	7	CHIAPAS	6	JURISDICCION B	0	MUNICIPIO	219	LOCALIDAD	CE	Unidad de Consulta Externa	W	Casa de salud	UNIDAD 261	DOMICILIO	0	Ambulatorio sin doctor
CLUES 262	SSA	Secretaría de Salud	7	CHIAPAS	6	JURISDICCION B	0	MUNICIPIO	220	LOCALIDAD	CE	Unidad de Consulta Externa	W	Casa de salud	UNIDAD 262	DOMICILIO	0	Ambulatorio sin doctor
CLUES 263	SSA	Secretaría de Salud	7	CHIAPAS	6	JURISDICCION B	0	MUNICIPIO	221	LOCALIDAD	CE	Unidad de Consulta Externa	W	Casa de salud	UNIDAD 263	DOMICILIO	0	Ambulatorio sin doctor
CLUES 264	SSA	Secretaría de Salud	7	CHIAPAS	6	JURISDICCION B	0	MUNICIPIO	222	LOCALIDAD	CE	Unidad de Consulta Externa	W	Casa de salud	UNIDAD 264	DOMICILIO	0	Ambulatorio sin doctor
CLUES 265	SSA	Secretaría de Salud	7	CHIAPAS	6	JURISDICCION B	0	MUNICIPIO	223	LOCALIDAD	CE	Unidad de Consulta Externa	W	Casa de salud	UNIDAD 265	DOMICILIO	0	Ambulatorio sin doctor
CLUES 266	SSA	Secretaría de Salud	7	CHIAPAS	6	JURISDICCION B	0	MUNICIPIO	224	LOCALIDAD	CE	Unidad de Consulta Externa	W	Casa de salud	UNIDAD 266	DOMICILIO	0	Ambulatorio sin doctor
CLUES 267	SSA	Secretaría de Salud	7	CHIAPAS	2	JURISDICCION D	0	MUNICIPIO	225	LOCALIDAD	CE	Unidad de Consulta Externa	W	Casa de salud	UNIDAD 267	DOMICILIO	0	Ambulatorio sin doctor
CLUES 268	SSA	Secretaría de Salud	7	CHIAPAS	2	JURISDICCION D	0	MUNICIPIO	226	LOCALIDAD	CE	Unidad de Consulta Externa	W	Casa de salud	UNIDAD 268	DOMICILIO	0	Ambulatorio sin doctor
CLUES 269	SSA	Secretaría de Salud	7	CHIAPAS	2	JURISDICCION D	0	MUNICIPIO	227	LOCALIDAD	CE	Unidad de Consulta Externa	W	Casa de salud	UNIDAD 269	DOMICILIO	0	Ambulatorio sin doctor
CLUES 270	SSA	Secretaría de Salud	7	CHIAPAS	2	JURISDICCION D	0	MUNICIPIO	228	LOCALIDAD	CE	Unidad de Consulta Externa	W	Casa de salud	UNIDAD 270	DOMICILIO	0	Ambulatorio sin doctor
CLUES 271	SSA	Secretaría de Salud	7	CHIAPAS	2	JURISDICCION D	0	MUNICIPIO	229	LOCALIDAD	CE	Unidad de Consulta Externa	W	Casa de salud	UNIDAD 271	DOMICILIO	0	Ambulatorio sin doctor
CLUES 272	SSA	Secretaría de Salud	7	CHIAPAS	2	JURISDICCION D	0	MUNICIPIO	230	LOCALIDAD	CE	Unidad de Consulta Externa	W	Casa de salud	UNIDAD 272	DOMICILIO	0	Ambulatorio sin doctor
CLUES 273	SSA	Secretaría de Salud	7	CHIAPAS	5	JURISDICCION C	0	MUNICIPIO	231	LOCALIDAD	CE	Unidad de Consulta Externa	W	Casa de salud	UNIDAD 273	DOMICILIO	0	Ambulatorio sin doctor
CLUES 274	SSA	Secretaría de Salud	7	CHIAPAS	6	JURISDICCION B	0	MUNICIPIO	232	LOCALIDAD	CE	Unidad de Consulta Externa	W	Casa de salud	UNIDAD 274	DOMICILIO	0	Ambulatorio sin doctor
CLUES 275	SSA	Secretaría de Salud	7	CHIAPAS	9	JURISDICCION A	0	MUNICIPIO	233	LOCALIDAD	CE	Unidad de Consulta Externa	W	Casa de salud	UNIDAD 275	DOMICILIO	0	Ambulatorio sin doctor
CLUES 276	SSA	Secretaría de Salud	7	CHIAPAS	5	JURISDICCION C	0	MUNICIPIO	234	LOCALIDAD	CE	Unidad de Consulta Externa	A	Rural de 01 núcleo básico	UNIDAD 276	DOMICILIO	0	Ambulatorio sin doctor
CLUES 277	SSA	Secretaría de Salud	7	CHIAPAS	5	JURISDICCION C	0	MUNICIPIO	235	LOCALIDAD	CE	Unidad de Consulta Externa	A	Rural de 01 núcleo básico	UNIDAD 277	DOMICILIO	0	Ambulatorio sin doctor
CLUES 278	SSA	Secretaría de Salud	7	CHIAPAS	5	JURISDICCION C	0	MUNICIPIO	236	LOCALIDAD	CE	Unidad de Consulta Externa	A	Rural de 01 núcleo básico	UNIDAD 278	DOMICILIO	0	Ambulatorio sin doctor
CLUES 279	SSA	Secretaría de Salud	7	CHIAPAS	9	JURISDICCION A	0	MUNICIPIO	237	LOCALIDAD	CE	Unidad de Consulta Externa	A	C. S.	UNIDAD 279	DOMICILIO	0	Ambulatorio sin doctor
CLUES 280	SSA	Secretaría de Salud	7	CHIAPAS	9	JURISDICCION A	0	MUNICIPIO	238	LOCALIDAD	CE	Unidad de Consulta Externa	A	C. S.	UNIDAD 280	DOMICILIO	0	Ambulatorio sin doctor
CLUES 281	SSA	Secretaría de Salud	7	CHIAPAS	9	JURISDICCION A	0	MUNICIPIO	239	LOCALIDAD	CE	Unidad de Consulta Externa	A	C. S.	UNIDAD 281	DOMICILIO	0	Ambulatorio sin doctor
CLUES 282	SSA	Secretaría de Salud	7	CHIAPAS	9	JURISDICCION A	0	MUNICIPIO	240	LOCALIDAD	CE	Unidad de Consulta Externa	A	C. S.	UNIDAD 282	DOMICILIO	0	Ambulatorio sin doctor
CLUES 283	SSA	Secretaría de Salud	7	CHIAPAS	9	JURISDICCION A	0	MUNICIPIO	241	LOCALIDAD	CE	Unidad de Consulta Externa	A	C. S.	UNIDAD 283	DOMICILIO	0	Ambulatorio sin doctor
CLUES 284	SSA	Secretaría de Salud	7	CHIAPAS	6	JURISDICCION B	0	MUNICIPIO	242	LOCALIDAD	CE	Unidad de Consulta Externa	A	Rural de 01 núcleo básico	UNIDAD 284	DOMICILIO	0	Ambulatorio sin doctor
CLUES 285	SSA	Secretaría de Salud	7	CHIAPAS	2	JURISDICCION D	0	MUNICIPIO	243	LOCALIDAD	CE	Unidad de Consulta Externa	A	C. S.	UNIDAD 285	DOMICILIO	0	Ambulatorio sin doctor
CLUES 286	SSA	Secretaría de Salud	7	CHIAPAS	2	JURISDICCION D	0	MUNICIPIO	244	LOCALIDAD	CE	Unidad de Consulta Externa	A	C. S.	UNIDAD 286	DOMICILIO	0	Ambulatorio sin doctor
CLUES 287	SSA	Secretaría de Salud	7	CHIAPAS	2	JURISDICCION D	0	MUNICIPIO	245	LOCALIDAD	CE	Unidad de Consulta Externa	Z	Centro de salud con hospitalización	UNIDAD 287	DOMICILIO	0	Básico
CLUES 288	SSA	Secretaría de Salud	7	CHIAPAS	2	JURISDICCION D	0	MUNICIPIO	246	LOCALIDAD	CE	Unidad de Consulta Externa	Z	Centro de salud con hospitalización	UNIDAD 288	DOMICILIO	0	Básico
CLUES 289	SSA	Secretaría de Salud	7	CHIAPAS	2	JURISDICCION D	0	MUNICIPIO	247	LOCALIDAD	CE	Unidad de Consulta Externa	Z	Centro de salud con hospitalización	UNIDAD 289	DOMICILIO	0	Básico
CLUES 290	SSA	Secretaría de Salud	7	CHIAPAS	5	JURISDICCION C	0	MUNICIPIO	248	LOCALIDAD	CE	Unidad de Consulta Externa	Z	Centro de salud con hospitalización	UNIDAD 290	DOMICILIO	0	Básico
CLUES 291	SSA	Secretaría de Salud	7	CHIAPAS	6	JURISDICCION B	0	MUNICIPIO	249	LOCALIDAD	CE	Unidad de Consulta Externa	Z	Centro de salud con hospitalización	UNIDAD 291	DOMICILIO	0	Básico
CLUES 292	SSA	Secretaría de Salud	7	CHIAPAS	5	JURISDICCION C	0	MUNICIPIO	250	LOCALIDAD	CE	Unidad de Consulta Externa	Z	Centro de salud con hospitalización	UNIDAD 292	DOMICILIO	0	Básico
CLUES 293	SSA	Secretaría de Salud	7	CHIAPAS	2	JURISDICCION D	0	MUNICIPIO	251	LOCALIDAD	CE	Unidad de Consulta Externa	CES	Centros de Salud con Servicios Ampliados	UNIDAD 293	DOMICILIO	0	Básico
CLUES 294	SSA	Secretaría de Salud	7	CHIAPAS	2	JURISDICCION D	0	MUNICIPIO	252	LOCALIDAD	CE	Unidad de Consulta Externa	CES	Centros de Salud con Servicios Ampliados	UNIDAD 294	DOMICILIO	0	Básico
CLUES 295	SSA	Secretaría de Salud	7	CHIAPAS	2	JURISDICCION D	0	MUNICIPIO	253	LOCALIDAD	HO	Unidad de Hospitalización	M	Hospital general	UNIDAD 295	DOMICILIO	0	Completo
CLUES 296	SSA	Secretaría de Salud	7	CHIAPAS	6	JURISDICCION B	0	MUNICIPIO	254	LOCALIDAD	HO	Unidad de Hospitalización	N	Hospital integral (Comunitario)	UNIDAD 296	DOMICILIO	0	Completo
CLUES 297	SSA	Secretaría de Salud	7	CHIAPAS	6	JURISDICCION B	0	MUNICIPIO	255	LOCALIDAD	HO	Unidad de Hospitalización	M	Hospital general	UNIDAD 297	DOMICILIO	0	Completo
CLUES 298	SSA	Secretaría de Salud	7	CHIAPAS	2	JURISDICCION D	0	MUNICIPIO	256	LOCALIDAD	HO	Unidad de Hospitalización	N	Hospital integral (Comunitario)	UNIDAD 298	DOMICILIO	0	Completo
CLUES 299	SSA	Secretaría de Salud	7	CHIAPAS	2	JURISDICCION D	0	MUNICIPIO	257	LOCALIDAD	HO	Unidad de Hospitalización	N	Hospital integral (Comunitario)	UNIDAD 299	DOMICILIO	0	Completo
CLUES 300	SSA	Secretaría de Salud	7	CHIAPAS	2	JURISDICCION D	0	MUNICIPIO	258	LOCALIDAD	HO	Unidad de Hospitalización	N	Hospital integral (Comunitario)	UNIDAD 300	DOMICILIO	0	Completo
CLUES 301	SSA	Secretaría de Salud	7	CHIAPAS	2	JURISDICCION D	0	MUNICIPIO	259	LOCALIDAD	HO	Unidad de Hospitalización	N	Hospital integral (Comunitario)	UNIDAD 301	DOMICILIO	0	Completo

## Sheet: Catálogo de Indicadores
Catálogo de Indicadores
Código	Dimensión de la calidad	Situación deseada o norma	Indicador	Umbral	Fuente	Técnica	Frecuencia	Muestra	Responsable	Nombre del Instrumento	Denominador	Numerador
7010	Eficacia, Continuidad	Todo establecimiento de salud que provee atención infantil, inmunizaciones y nutrición, cuenta con insumos, equipo y vacunas disponibles todo el tiempo	PORCENTAJE DE ESTABLECIMIENTOS DE SALUD QUE PROVEEN ATENCIÓN INFANTIL, INMUNIZACIONES Y NUTRICIÓN, CON DISPONIBILIDAD PERMANENTE DE INSUMOS Y EQUIPOS Y GUARDAN VACUNAS	1	Unidad de Salud	Verificación física de existencia y funcionalidad en la Unidad de Salud	MENSUAL	100% de requerimientos establecidos en la lista de verificación correspondiente	Equipo Zonal	Listas de Verificación	Número total de establecimientos de salud que proveen atención infantil y guardan vacunas en nuestra muestra	Número de establecimientos de salud con disponibilidad permanente de insumos y equipos (funcionales) para la atencion infantil, inmunizaciones ynutrición
7020	Eficacia, Continuidad	Todo establecimiento de salud que provee atención pre y post natal cuenta con insumos, equipo y pruebas de laboratorio disponibles todo el tiempo	PORCENTAJE DE ESTABLECIMIENTOS DE SALUD QUE PROVEEN SERVICIOS DE ATENCIÓN PRE Y POST NATAL Y LABORATORIO CON DISPONIBILIDAD PERMANENTE DE INSUMOS, EQUIPOS Y PRUEBAS DE LABORATORIO	1	Unidad de Salud	Verificación física de existencia y funcionalidad en la Unidad de Salud	MENSUAL	100% de requerimientos establecidos en la lista de verificación correspondiente	Equipo Zonal	Listas de Verificación	Número total de establecimientos de salud que proveen servicios pre y psot natales y laboratorio para establecimientos de salud del nivel básico y completo	Número de establecimientos de salud con disponibilidad permanente de insumos y equipos (funcionales) para la atencion pre y post natal
7030	Eficacia, Continuidad	Todo establecimiento de salud que provee atención de emergencia obstétrica y neonatal cuenta con insumos y equipo disponibles todo el tiempo	PORCENTAJE DE ESTABLECIMIENTOS DE SALUD QUE PROVEEN SERVICIOS DE ATENCIÓN DE EMERGENCIAS OBSTETRICAS Y NEONATALES CON DISPONIBILIDAD PERMANENTE DE INSUMOS Y EQUIPOS	1	Unidad de Salud	Verificación física de existencia y funcionalidad en la Unidad de Salud	MENSUAL	100% de requerimientos establecidos en la lista de verificación correspondiente	Equipo Zonal	Listas de Verificación	Número total de establecimientos de salud de CONE BASICO O COMPLETO que proveen servicios de atención de emergencias obstétricas y neonatales	Número de establecimientos de salud con disponibilidad permanente de insumos y equipos (funcionales) necesarios para la atencion de emergencias obstétricas y neonatales
7040	Eficacia, Continuidad	Todo establecimiento de salud que provee atención de parto y atención al Recién Nacido, cuenta con insumos y equipo disponibles todo el tiempo	PORCENTAJE DE ESTABLECIMIENTOS DE SALUD QUE PROVEEN SERVICIOS DE ATENCIÓN DE PARTO Y ATENCIÓN AL RECIÉN NACIDO CON DISPONIBILIDAD PERMANENTE DE INSUMOS Y EQUIPOS	1	Unidad de Salud	Verificación física de existencia y funcionalidad en la Unidad de Salud	MENSUAL	100% de requerimientos establecidos en la lista de verificación correspondiente	Equipo Zonal	Listas de Verificación	Número total de establecimientos de salud de CONE BASICO O COMPLETO que proveen servicios de atención de parto y atención al recién nacido	Número de establecimientos de salud con disponibilidad permanente de insumos y equipos (funcionales) necesarios para la atencion de parto y atención al recién nacido
7050	Eficacia, Continuidad	Todo establecimiento de salud que provee atención de Planificación Familiar, cuenta con equipo y métodos anticonceptivos disponibles todo el tiempo	PORCENTAJE DE ESTABLECIMIENTOS DE SALUD QUE CUENTAN CON ABASTO DE MÉTODOS DE PLANIFICACIÓN FAMILIAR (ORAL, INYECTABLE, BARRERA, DIU)	1	Unidad de Salud	Verificación física de existencia y funcionalidad en la Unidad de Salud	MENSUAL	100% unidades de salud objeto de monitoreo	Equipo Zonal	Listas de Verificación	Número total de establecimientos de salud de CONE BASICO, COMPLETO Y AMBULATORIO que brindan servicios de Planificación Familiar	Número de establecimientos de salud que cuentan con abasto de métodos de planificación familiar (oral,inyectable, barreras, DIU)

## Sheet: Catálogo de Criterios
Catálogo de Criterios
Criterios a evaluar	Nivel de CONE	Codigo	Lugar a donde verificar la existencia y funcionalidad
Paquetes o sobres de sales de rehidratación oral o sobres de vida	Ambulatorio con doctor	7010	Farmacia
Gotas de sulfato ferroso o micronutrientes para niños	Ambulatorio con doctor	7010	Farmacia
Albendazol o Mebendazol	Ambulatorio con doctor	7010	Farmacia
Eritromicina o Ampicilina o Penicilina Benzatínica	Ambulatorio con doctor	7010	Farmacia
Multivitamínico o Hierro + Ácido fólico	Ambulatorio con doctor	7020	Farmacia: (EN CASO DE CARAVANAS SE MEDIRÁ EN SU SEDE)
Vacuna antitetánica o toxoide tetánico diftérico (SOLAMENTE UNIDADES QUE TIENEN REFRIGERADORA FUNCIONANDO Y GUARDAN VACUNAS POR MAS DE 7 DIAS )	Ambulatorio con doctor	7020	Farmacia: (EN CASO DE CARAVANAS SE MEDIRÁ EN SU SEDE)
Paletas (Espátulas) de Ayre (para examen de citología cervical) o hisopos	Ambulatorio con doctor	7020	Farmacia: (EN CASO DE CARAVANAS SE MEDIRÁ EN SU SEDE)
Láminas porta objetos	Ambulatorio con doctor	7020	Farmacia: (EN CASO DE CARAVANAS SE MEDIRÁ EN SU SEDE)
Nitrofurantoina tabletas o suspensión	Ambulatorio con doctor	7020	Farmacia: (EN CASO DE CARAVANAS SE MEDIRÁ EN SU SEDE)
Eritromicina, Amoxicilina o Penicilina Benzatinica	Ambulatorio con doctor	7020	Farmacia: (EN CASO DE CARAVANAS SE MEDIRÁ EN SU SEDE)
Condón masculino	Ambulatorio con doctor	7050	Métodos de planificación familiar
Cualquier tipo de hormonal oral	Ambulatorio con doctor	7050	Métodos de planificación familiar
Cualquier tipo de hormonal inyectable	Ambulatorio con doctor	7050	Métodos de planificación familiar
Báscula pediátrica o báscula de piso tipo Salter (Báscula de calzón)	Ambulatorio con doctor	7010	Sitio de atención infantil
Báscula de pie para niños o báscula tipo Salter (Báscula de calzón) o báscula con estadímetro o báscula de piso	Ambulatorio con doctor	7010	Sitio de atención infantil
Estadímetro o báscula con estadímetro	Ambulatorio con doctor	7010	Sitio de atención infantil
Estetoscopio (PROPIEDAD DE LA UNIDAD)	Ambulatorio con doctor	7010	Sitio de atención infantil
Termometro oral o axilar	Ambulatorio con doctor	7010	Sitio de atención infantil
Cartilla Nacional de Salud para niños de 0 a 9 años, o Cartilla Nacional de Vacunación o Tarjeta de Crecimiento y desarrollo	Ambulatorio con doctor	7010	Sitio de atención infantil
Báscula o balanza de pie (Báscula de piso)	Ambulatorio con doctor	7020	Sitio de atención pre y post natal
Carnet perinatal o tarjeta	Ambulatorio con doctor	7020	Sitio de atención pre y post natal
Estadímetro	Ambulatorio con doctor	7020	Sitio de atención pre y post natal
Mesa para exploración ginecológica (APLICA SOLO EN CARAVANAS TIPO 1.2. Y 3)	Ambulatorio con doctor	7020	Sitio de atención pre y post natal
Cinta obstétrica del CLAP o cinta métrica	Ambulatorio con doctor	7020	Sitio de atención pre y post natal
Lámpara de cuello de cisne (lámpara de chicote) o lámpara de mano	Ambulatorio con doctor	7020	Sitio de atención pre y post natal
Esfigmomanómetro (Baumanómetro)	Ambulatorio con doctor	7020	Sitio de atención pre y post natal
Estetoscopio (PROPIEDAD DE LA UNIDAD)	Ambulatorio con doctor	7020	Sitio de atención pre y post natal
Set para inserción de DIU(espéculo vaginal, pinza de pozzio o tentáculo, pinza Forester o de anillos)	Ambulatorio con doctor	7020	Sitio de atención pre y post natal
Historia clínica materno perinatal	Ambulatorio con doctor	7020	Sitio de atención pre y post natal
Pentavalente o DPT+ Hib+ Hepb	Ambulatorio con doctor	7010	Sitio en que se guardan vacunas: (SOLAMENTE UNIDADES QUE GUARDAN VACUNA DE FORMA REGULAR)
Vacuna SPR	Ambulatorio con doctor	7010	Sitio en que se guardan vacunas: (SOLAMENTE UNIDADES QUE TIENEN REFRIGERADORA FUNCIONANDO Y GUARDAN VACUNAS POR MAS DE 7 DIAS )
Rotavirus	Ambulatorio con doctor	7010	Sitio en que se guardan vacunas: (SOLAMENTE UNIDADES QUE GUARDAN VACUNA DE FORMA REGULAR)
Neomocócica conjugado	Ambulatorio con doctor	7010	Sitio en que se guardan vacunas: (SOLAMENTE UNIDADES QUE GUARDAN VACUNA DE FORMA REGULAR)
BCG	Ambulatorio con doctor	7010	Sitio en que se guardan vacunas: (SOLAMENTE UNIDADES QUE GUARDAN VACUNA DE FORMA REGULAR)
Paquetes o sobres de sales de rehidratación oral o sobres de vida	Ambulatorio sin Doctor	7010	Farmacia
Gotas de sulfato ferroso o micronutrientes para niños	Ambulatorio sin Doctor	7010	Farmacia
Albendazol o Mebendazol	Ambulatorio sin Doctor	7010	Farmacia
Multivitamínico o Hierro + Ácido fólico	Ambulatorio sin Doctor	7020	Farmacia: (EN CASO DE CARAVANAS SE MEDIRÁ EN SU SEDE)
Condón masculino	Ambulatorio sin Doctor	7050	Métodos de planificación familiar
Cualquier tipo de hormonal oral	Ambulatorio sin Doctor	7050	Métodos de planificación familiar
Cualquier tipo de hormonal inyectable	Ambulatorio sin Doctor	7050	Métodos de planificación familiar
Báscula pediátrica o báscula de piso tipo Salter (Báscula de calzón)	Ambulatorio sin Doctor	7010	Sitio de atención infantil
Báscula de pie para niños o báscula tipo Salter (Báscula de calzón) o báscula con estadímetro o báscula de piso	Ambulatorio sin Doctor	7010	Sitio de atención infantil
Estadímetro o báscula con estadímetro	Ambulatorio sin Doctor	7010	Sitio de atención infantil
Estetoscopio (PROPIEDAD DE LA UNIDAD)	Ambulatorio sin Doctor	7010	Sitio de atención infantil
Termometro oral o axilar	Ambulatorio sin Doctor	7010	Sitio de atención infantil
Cartilla Nacional de Salud para niños de 0 a 9 años, o Cartilla Nacional de Vacunación o Tarjeta de Crecimiento y desarrollo	Ambulatorio sin Doctor	7010	Sitio de atención infantil
Báscula o balanza de pie (Báscula de piso)	Ambulatorio sin Doctor	7020	Sitio de atención pre y post natal
Estadímetro	Ambulatorio sin Doctor	7020	Sitio de atención pre y post natal
Mesa para exploración ginecológica	Ambulatorio sin Doctor	7020	Sitio de atención pre y post natal
Cinta obstétrica del CLAP o cinta métrica	Ambulatorio sin Doctor	7020	Sitio de atención pre y post natal
Lámpara de cuello de cisne (lámpara de chicote) o lámpara de mano	Ambulatorio sin Doctor	7020	Sitio de atención pre y post natal
Esfigmomanómetro (Baumanómetro)	Ambulatorio sin Doctor	7020	Sitio de atención pre y post natal
Estetoscopio (PROPIEDAD DE LA UNIDAD)	Ambulatorio sin Doctor	7020	Sitio de atención pre y post natal
Historia clínica materno perinatal	Ambulatorio sin Doctor	7020	Sitio de atención pre y post natal
Carnet perinatal o tarjeta	Ambulatorio sin Doctor	7020	Sitio de atención pre y post natal
Pentavalente o DPT+ Hib+ Hepb	Ambulatorio sin Doctor	7010	Sitio en que se guardan vacunas: (SOLAMENTE UNIDADES QUE GUARDAN VACUNA DE FORMA REGULAR)
Vacuna SPR	Ambulatorio sin Doctor	7010	Sitio en que se guardan vacunas: (SOLAMENTE UNIDADES QUE TIENEN REFRIGERADORA FUNCIONANDO Y GUARDAN VACUNAS POR MAS DE 7 DIAS )
Rotavirus	Ambulatorio sin Doctor	7010	Sitio en que se guardan vacunas: (SOLAMENTE UNIDADES QUE GUARDAN VACUNA DE FORMA REGULAR)
Neomocócica conjugado	Ambulatorio sin Doctor	7010	Sitio en que se guardan vacunas: (SOLAMENTE UNIDADES QUE GUARDAN VACUNA DE FORMA REGULAR)
BCG	Ambulatorio sin Doctor	7010	Sitio en que se guardan vacunas: (SOLAMENTE UNIDADES QUE GUARDAN VACUNA DE FORMA REGULAR)
Aparato para medición de presión arterial	Básico	7030	Atención de emergencias obstétricas y neonatales
Estetoscopio (propiedad de la unidad)	Básico	7030	Atención de emergencias obstétricas y neonatales
Doppler Portátil o estetoscopio Pinard	Básico	7030	Atención de emergencias obstétricas y neonatales
Autoclave o esterilizador de calor seco	Básico	7030	Atención de emergencias obstétricas y neonatales
Tanque de oxígeno	Básico	7030	Atención de emergencias obstétricas y neonatales
Bolsa de reanimación resucitación para adulto	Básico	7030	Atención de emergencias obstétricas y neonatales
Bolsa de resucitación neonatal ó Bolsa valvula mascarilla ó AMBÚ, ó resusitador, o reanimador neonatal	Básico	7030	Atención de emergencias obstétricas y neonatales
Laringoscopio	Básico	7030	Atención de emergencias obstétricas y neonatales
Equipo para AMEU	Básico	7030	Atención de emergencias obstétricas y neonatales
Equipo para suero con macrogotero y microgotero	Básico	7040	Atención del parto
Campos estériles o cobija para el recién nacido	Básico	7040	Atención del parto
Sonda nasogástrica	Básico	7040	Atención del parto
Cateter intravenoso estéril No. 18	Básico	7040	Atención del parto
Pinza metálica o cinta umbilical o pinza plástica	Básico	7040	Atención del parto
Set para inserción de DIU (espéculo vaginal, pinza de pozzio o tentáculo, pinza Forester o de anillos)	Básico	7050	Equipo
Ergonovina maleato o Ergometrina o Oxitocina	Básico	7040	Farmacia
Maleato de ergonovina o Ergometrina o Oxitocina	Básico	7030	Farmacia
Multivitamínico o Hierro + Ácido fólico	Básico	7020	Farmacia
Paquetes o sobres de sales de rehidratación oral o sobres de vida	Básico	7010	Farmacia
Dexametazona o Betametasona	Básico	7030	Farmacia
Gotas de sulfato ferroso o micronutrientes para niños	Básico	7010	Farmacia
Iodopovidona o Isodine	Básico	7040	Farmacia
Vacuna antitetánica o toxoide tetánico diftérico (SOLAMENTE UNIDADES QUE TIENEN REFRIGERADORA FUNCIONANDO Y GUARDAN VACUNAS POR MAS DE 7 DIAS )	Básico	7020	Farmacia
Albendazol o Mebendazol	Básico	7010	Farmacia
Jeringa con Aguja Montada (Jeringa insulina)	Básico	7040	Farmacia
Paletas (Espátulas) de Ayre (para examen de citología cervical) o hisopos	Básico	7020	Farmacia
Penicilina cristalina o ampicilina o Amoxicilina	Básico	7030	Farmacia
Gentamicina ampoyetas	Básico	7030	Farmacia
Láminas porta objetos	Básico	7020	Farmacia
Lidocaína sin Epinefrina (Lidocaina Simple)	Básico	7040	Farmacia
Penicilina cristalina o ampicilina o Amoxicilina	Básico	7010	Farmacia
Bromuro de hidroscina o Butilioscina	Básico	7040	Farmacia
Lactato de Ringer o Solución Hartman o Solución salina	Básico	7010	Farmacia
Nitrofurantoina tabletas o suspensión	Básico	7020	Farmacia
Sulfato de magnésio	Básico	7030	Farmacia
Cefalexina	Básico	7020	Farmacia
Hidralazina ampoyetas	Básico	7030	Farmacia
Ringer Lactato o Hartman o solución salina	Básico	7040	Farmacia
Gotas de cloramfenicol oftálmicas o de nitrato de plata al 1% o oxitetraciclina oftálmica	Básico	7040	Farmacia
Vitamina K (FITOMENADIONA)	Básico	7040	Farmacia
Kit para pruebas rápidas de sífilis o Microscopio de campos oscuros, o Equipo para inmunoensayos de enzimas	Básico	7020	Laboratorio
Kit para pruebas rápidas de VIH/SIDA o Microscopio Fluorescente	Básico	7020	Laboratorio
Tiras reactivas para proteina en orina o Equipo para uroanálisis	Básico	7020	Laboratorio
Tiras reactivas para glucosa en sangre o Glucómentro	Básico	7020	Laboratorio
Hemocue o Contador automático de células	Básico	7020	Laboratorio
Microcubetas	Básico	7020	Laboratorio
Kit para pruebas de embarazo	Básico	7020	Laboratorio
Condón masculino	Básico	7050	Métodos de planificación familiar
Cualquier tipo de hormonal oral	Básico	7050	Métodos de planificación familiar
Cualquier tipo de hormonal inyectable	Básico	7050	Métodos de planificación familiar
Dispositivo intrauterino	Básico	7050	Métodos de planificación familiar
Reactivo para sífilis	Básico	7020	Reactivos
Reactivo para VIH/SIDA	Básico	7020	Reactivos
Anticuerpo de tipo de sangre	Básico	7020	Reactivos
Anticuerpo de factor RH	Básico	7020	Reactivos
Báscula pediátrica o báscula de piso tipo Salter (Báscula de calzón)	Básico	7010	Sitio de atención infantil
Báscula de pie para niños o báscula tipo Salter (Báscula de calzón) o báscula con estadímetro o báscula de piso	Básico	7010	Sitio de atención infantil
Estadímetro o báscula con estadímetro	Básico	7010	Sitio de atención infantil
Estetoscopio pediátrico (PROPIEDAD DE LA UNIDAD)	Básico	7010	Sitio de atención infantil
Esfigmiomanómetro pediátrico (Baumanómetro)	Básico	7010	Sitio de atención infantil
Negatoscopio	Básico	7010	Sitio de atención infantil
Cartilla Nacional de Salud para niños de 0 a 9 años, o Cartilla Nacional de Vacunación o Tarjeta de Crecimiento y desarrollo	Básico	7010	Sitio de atención infantil
Báscula o balanza de pie (Báscula de piso)	Básico	7020	Sitio de atención pre y post natal
Carnet perinatal o tarjeta	Básico	7020	Sitio de atención pre y post natal
Estadímetro	Básico	7020	Sitio de atención pre y post natal
Mesa para exploración ginecológica	Básico	7020	Sitio de atención pre y post natal
Cinta obstétrica del CLAP o cinta métrica	Básico	7020	Sitio de atención pre y post natal
Lámpara de cuello de cisne (lámpara de chicote) o lámpara de mano	Básico	7020	Sitio de atención pre y post natal
Esfigmomanómetro (Baumanómetro)	Básico	7020	Sitio de atención pre y post natal
Estetoscopio (PROPIEDAD DE LA UNIDAD)	Básico	7020	Sitio de atención pre y post natal
Set para inserción de DIU (espéculo vaginal, pinza de pozzio o tentáculo, pinza Forester o de anillos)	Básico	7020	Sitio de atención pre y post natal
Historia clínica materno perinatal	Básico	7020	Sitio de atención pre y post natal
Pentavalente o DPT+ Hib+ Hepb	Básico	7010	Sitio en que se guardan vacunas: (SOLAMENTE UNIDADES QUE GUARDAN VACUNA DE FORMA REGULAR)
Vacuna SPR	Básico	7010	Sitio en que se guardan vacunas: (SOLAMENTE UNIDADES QUE TIENEN REFRIGERADORA FUNCIONANDO Y GUARDAN VACUNAS POR MAS DE 7 DIAS )
Rotavirus	Básico	7010	Sitio en que se guardan vacunas: (SOLAMENTE UNIDADES QUE GUARDAN VACUNA DE FORMA REGULAR)
Neomocócica conjugado	Básico	7010	Sitio en que se guardan vacunas: (SOLAMENTE UNIDADES QUE GUARDAN VACUNA DE FORMA REGULAR)
BCG	Básico	7010	Sitio en que se guardan vacunas: (SOLAMENTE UNIDADES QUE GUARDAN VACUNA DE FORMA REGULAR)
Aparato para medición de presión arterial	Completo	7030	Atención de emergencias obstétricas y neonatales
Equipo para anestesia (De bloqueo)	Completo	7030	Atención de emergencias obstétricas y neonatales
Kit para cesáreas	Completo	7030	Atención de emergencias obstétricas y neonatales
Estetoscopio (propiedad de la unidad)	Completo	7030	Atención de emergencias obstétricas y neonatales
Doppler Portátil o estetoscopio Pinard	Completo	7030	Atención de emergencias obstétricas y neonatales
Autoclave o esterilizador de calor seco	Completo	7030	Atención de emergencias obstétricas y neonatales
Tanque de oxígeno	Completo	7030	Atención de emergencias obstétricas y neonatales
Bolsa de reanimación resucitación para adulto	Completo	7030	Atención de emergencias obstétricas y neonatales
Bolsa de resucitación neonatal ó Bolsa valvula mascarilla ó AMBÚ, ó resusitador, o reanimador neonatal	Completo	7030	Atención de emergencias obstétricas y neonatales
Laringoscopio	Completo	7030	Atención de emergencias obstétricas y neonatales
Equipo para AMEU	Completo	7030	Atención de emergencias obstétricas y neonatales
Equipo para suero con macrogotero y microgotero	Completo	7040	Atención del parto
Campos estériles o cobija para el recién nacido	Completo	7040	Atención del parto
Sonda nasogástrica	Completo	7040	Atención del parto
Cateter intravenoso estéril No. 18	Completo	7040	Atención del parto
Pinza metálica o cinta umbilical o pinza plástica	Completo	7040	Atención del parto
Set para inserción de DIU (espéculo vaginal, pinza de pozzio o tentáculo, pinza Forester o de anillos)	Completo	7050	Equipo
Ergonovina maleato o Ergometrina o Oxytocina	Completo	7040	Farmacia
Maleato de ergonovina o Ergometrina o Oxitocina	Completo	7030	Farmacia
Multivitamínico o Hierro + Ácido fólico	Completo	7020	Farmacia
Paquetes o sobres de sales de rehidratación oral o sobres de vida	Completo	7010	Farmacia
Furosemida	Completo	7030	Farmacia
Diazepam o Midazolam Clorhidrato	Completo	7030	Farmacia
Sevofluran 100% Fco	Completo	7030	Farmacia
Dexametazona o Betametasona	Completo	7030	Farmacia
Gotas de sulfato ferroso o micronutrientes para niños	Completo	7010	Farmacia
Iodopovidona o Isodine	Completo	7040	Farmacia
Vacuna antitetánica o toxoide tetánico diftérico (SOLAMENTE UNIDADES QUE TIENEN REFRIGERADORA FUNCIONANDO Y GUARDAN VACUNAS POR MAS DE 7 DIAS )	Completo	7020	Farmacia
Albendazol o Mebendazol	Completo	7010	Farmacia
Jeringa con Aguja Montada (Jeringa insulina)	Completo	7040	Farmacia
Paletas (Espátulas) de Ayre (para examen de citología cervical) o hisopos	Completo	7020	Farmacia
Sulfato de Amikacina	Completo	7030	Farmacia
Láminas porta objetos	Completo	7020	Farmacia
Lidocaína sin Epinefrina (Lidocaina Simple)	Completo	7040	Farmacia
Penicilina cristalina o Ampicilina o Amoxicillina	Completo	7010	Farmacia
Penicilina cristalina o ampicilina o Amoxicilina	Completo	7030	Farmacia
Bromuro de hidroscina o Butilioscina	Completo	7040	Farmacia
Ceftriaxona	Completo	7030	Farmacia
Lactato de Ringer o Solución Hartman o Solución salina	Completo	7010	Farmacia
Nitrofurantoina	Completo	7020	Farmacia
Cefalexina	Completo	7020	Farmacia
Cloranfenicol o Metronidazol	Completo	7030	Farmacia
Ringer Lactato o Hartman o solución salina	Completo	7040	Farmacia
Gotas de cloramfenicol oftálmica o nitrato de plata al 1% o Oxitetraciclina oftálmica	Completo	7040	Farmacia
Sulfato de magnésio	Completo	7030	Farmacia
Hidralazina o Hidralazina clorhidrato	Completo	7030	Farmacia
Vitamina K (FITOMENADIONA)	Completo	7040	Farmacia
Nifedipina	Completo	7030	Farmacia
Kit para pruebas rápidas de sífilis o Microscopio de campos oscuros, o Equipo para inmunoensayos de enzimas	Completo	7020	Laboratorio
Kit para pruebas rápidas de VIH/SIDA o Microscopio Fluorescente	Completo	7020	Laboratorio
Microscopio óptico	Completo	7020	Laboratorio
Equipo para uroanálisis	Completo	7020	Laboratorio
Glucómetro	Completo	7020	Laboratorio
Contador automático de células	Completo	7020	Laboratorio
Condón masculino	Completo	7050	Métodos de planificación familiar
Cualquier tipo de hormonal oral	Completo	7050	Métodos de planificación familiar
Cualquier tipo de hormonal inyectable	Completo	7050	Métodos de planificación familiar
Dispositivo intrauterino	Completo	7050	Métodos de planificación familiar
Anticuerpo de tipo de sangre	Completo	7020	Reactivos: En cualquier caso buscar
Anticuerpo de factor RH	Completo	7020	Reactivos: En cualquier caso buscar
Reactivo para sífilis	Completo	7020	Reactivos: Si se observa equipo para inmunoensayos de enzimas
Reactivo para VIH/SIDA	Completo	7020	Reactivos: Si se observa equipo para inmunoensayos de enzimas
¿Este establecimiento cuenta con doctor capacitado para realizar esterilización femenina / ligadura de trompas?	Completo	7050	Recurso Humano
¿Este establecimiento cuenta con doctor capacitado para realizar esterilización masculina / vasectomía?	Completo	7050	Recurso Humano
Báscula pediátrica o báscula de piso tipo Salter (Báscula de calzón)	Completo	7010	Sitio de atención infantil
Báscula de pie para niños o báscula tipo Salter (Báscula de calzón) o báscula con estadímetro o báscula de piso	Completo	7010	Sitio de atención infantil
Estadímetro o báscula con estadímetro	Completo	7010	Sitio de atención infantil
Estetoscopio pediátrico (PROPIEDAD DE LA UNIDAD)	Completo	7010	Sitio de atención infantil
Esfigmiomanómetro pediátrico (Baumanómetro)	Completo	7010	Sitio de atención infantil
Negatoscopio	Completo	7010	Sitio de atención infantil
Cartilla Nacional de Salud para niños de 0 a 9 años, o Cartilla Nacional de Vacunación o Tarjeta de Crecimiento y desarrollo	Completo	7010	Sitio de atención infantil
Báscula o balanza de pie (Báscula de piso)	Completo	7020	Sitio de atención pre y post natal
Carnet perinatal o tarjeta	Completo	7020	Sitio de atención pre y post natal
Estadímetro	Completo	7020	Sitio de atención pre y post natal
Mesa para exploración ginecológica	Completo	7020	Sitio de atención pre y post natal
Cinta obstétrica del CLAP o cinta métrica	Completo	7020	Sitio de atención pre y post natal
Lámpara de cuello de cisne (lámpara de chicote) o lámpara de mano	Completo	7020	Sitio de atención pre y post natal
Esfigmomanómetro (Baumanómetro)	Completo	7020	Sitio de atención pre y post natal
Estetoscopio (PROPIEDAD DE LA UNIDAD)	Completo	7020	Sitio de atención pre y post natal
Set para inserción de DIU (espéculo vaginal, pinza de pozzio o tentáculo, pinza Forester o de anillos)	Completo	7020	Sitio de atención pre y post natal
Historia clínica materno perinatal	Completo	7020	Sitio de atención pre y post natal
Pentavalente o DPT+ Hib+ Hepb	Completo	7010	Sitio en que se guardan vacunas: (SOLAMENTE UNIDADES QUE GUARDAN VACUNA DE FORMA REGULAR)
Vacuna SPR	Completo	7010	Sitio en que se guardan vacunas: (SOLAMENTE UNIDADES QUE TIENEN REFRIGERADORA FUNCIONANDO Y GUARDAN VACUNAS POR MAS DE 7 DIAS )
Rotavirus	Completo	7010	Sitio en que se guardan vacunas: (SOLAMENTE UNIDADES QUE GUARDAN VACUNA DE FORMA REGULAR)
Neomocócica conjugado	Completo	7010	Sitio en que se guardan vacunas: (SOLAMENTE UNIDADES QUE GUARDAN VACUNA DE FORMA REGULAR)
BCG	Completo	7010	Sitio en que se guardan vacunas: (SOLAMENTE UNIDADES QUE GUARDAN VACUNA DE FORMA REGULAR)

## Sheet: Base de datos
fecha	clues	unidad	nivelcone	tagrh	ligadura	vasectomia	tagequipos	estetoscopio	estadimetro	taginfantil	basculaninos	basculapediatrica	cartilla	esfigmiomanometropediatrico	estetoscopiopediatrico	negatoscopio	termometro	tagprenatal	basculapiso	carnetperinatal	cintaclap	esfigmiomanometro	historiaclinicamaterna	lamparachicote	mesaexploracion	setdiu	tagparto	camposesteriles	cateter	equiposuero	pinzametalica	sondanaso	tagemergencias	aparatopresion	autoclave	bolsaadulto	bolsaneonatal	doppler	ameu	anestesia	cesareas	laringoscopio	oxigeno	tagfarmacia	alben	bromurohioscina	cefalexina	ceftriaxona	cloranfenicol
2015-01-20	CLUES 10	UNIDAD 10	2	.	.	.	.	1	1	.	1	1	1	.	.	.	1	.	1	1	1	1	1	1	1	.	.	.	.	.	.	.	.	.	.	.	.	.	.	.	.	.	.	.	1	.	.	.	.
2014-12-11	CLUES 100	UNIDAD 100	2	.	.	.	.	1	1	.	1	0	1	.	.	.	1	.	0	1	1	1	1	1	1	.	.	.	.	.	.	.	.	.	.	.	.	.	.	.	.	.	.	.	1	.	.	.	.
2014-12-15	CLUES 101	UNIDAD 101	2	.	.	.	.	1	1	.	1	1	1	.	.	.	1	.	1	1	1	1	1	1	1	.	.	.	.	.	.	.	.	.	.	.	.	.	.	.	.	.	.	.	1	.	.	.	.
2014-12-09	CLUES 102	UNIDAD 102	2	.	.	.	.	1	1	.	1	1	1	.	.	.	1	.	1	1	1	1	1	1	1	.	.	.	.	.	.	.	.	.	.	.	.	.	.	.	.	.	.	.	1	.	.	.	.
2015-01-27	CLUES 103	UNIDAD 103	2	.	.	.	.	1	1	.	1	1	1	.	.	.	1	.	1	1	1	1	1	1	1	.	.	.	.	.	.	.	.	.	.	.	.	.	.	.	.	.	.	.	1	.	.	.	.
2015-01-20	CLUES 104	UNIDAD 104	2	.	.	.	.	1	1	.	1	1	1	.	.	.	1	.	1	1	1	1	1	1	1	.	.	.	.	.	.	.	.	.	.	.	.	.	.	.	.	.	.	.	1	.	.	.	.
2015-02-04	CLUES 105	UNIDAD 105	2	.	.	.	.	1	1	.	1	1	1	.	.	.	1	.	1	1	1	1	1	1	na	.	.	.	.	.	.	.	.	.	.	.	.	.	.	.	.	.	.	.	1	.	.	.	.
2015-01-28	CLUES 106	UNIDAD 106	2	.	.	.	.	1	1	.	1	1	1	.	.	.	1	.	0	1	1	1	1	1	1	.	.	.	.	.	.	.	.	.	.	.	.	.	.	.	.	.	.	.	1	.	.	.	.
2015-02-05	CLUES 107	UNIDAD 107	2	.	.	.	.	1	1	.	1	1	1	.	.	.	1	.	1	1	1	1	1	1	1	.	.	.	.	.	.	.	.	.	.	.	.	.	.	.	.	.	.	.	1	.	.	.	.
2015-01-13	CLUES 108	UNIDAD 108	2	.	.	.	.	1	1	.	1	0	1	.	.	.	1	.	0	1	1	1	1	1	NA	.	.	.	.	.	.	.	.	.	.	.	.	.	.	.	.	.	.	.	1	.	.	.	.
2015-01-15	CLUES 109	UNIDAD 109	2	.	.	.	.	0	1	.	1	1	1	.	.	.	1	.	0	1	1	1	1	1	NA	.	.	.	.	.	.	.	.	.	.	.	.	.	.	.	.	.	.	.	1	.	.	.	.
2014-12-10	CLUES 11	UNIDAD 11	2	.	.	.	.	1	1	.	1	1	1	.	.	.	1	.	1	1	1	1	1	1	1	.	.	.	.	.	.	.	.	.	.	.	.	.	.	.	.	.	.	.	1	.	.	.	.
2015-01-15	CLUES 110	UNIDAD 110	2	.	.	.	.	1	1	.	1	1	0	.	.	.	1	.	1	1	1	1	1	1	NA	.	.	.	.	.	.	.	.	.	.	.	.	.	.	.	.	.	.	.	1	.	.	.	.
2015-01-27	CLUES 111	UNIDAD 111	2	.	.	.	.	1	1	.	1	1	1	.	.	.	1	.	1	1	1	1	1	1	0	.	.	.	.	.	.	.	.	.	.	.	.	.	.	.	.	.	.	.	1	.	.	.	.
2015-02-03	CLUES 112	UNIDAD 112	2	.	.	.	.	1	1	.	1	1	1	.	.	.	1	.	1	1	1	1	1	1	na	.	.	.	.	.	.	.	.	.	.	.	.	.	.	.	.	.	.	.	1	.	.	.	.
2015-01-27	CLUES 113	UNIDAD 113	2	.	.	.	.	1	1	.	1	1	1	.	.	.	1	.	1	1	1	1	1	1	0	.	.	.	.	.	.	.	.	.	.	.	.	.	.	.	.	.	.	.	1	.	.	.	.
2015-01-21	CLUES 114	UNIDAD 114	2	.	.	.	.	1	1	.	1	0	0	.	.	.	1	.	0	1	1	1	1	1	NA	.	.	.	.	.	.	.	.	.	.	.	.	.	.	.	.	.	.	.	1	.	.	.	.
2015-01-16	CLUES 115	UNIDAD 115	2	.	.	.	.	1	1	.	1	1	0	.	.	.	1	.	1	1	1	1	1	1	NA	.	.	.	.	.	.	.	.	.	.	.	.	.	.	.	.	.	.	.	1	.	.	.	.
2015-01-20	CLUES 116	UNIDAD 116	2	.	.	.	.	1	1	.	1	1	1	.	.	.	0	.	1	1	1	1	1	1	NA	.	.	.	.	.	.	.	.	.	.	.	.	.	.	.	.	.	.	.	0	.	.	.	.
2015-01-20	CLUES 117	UNIDAD 117	2	.	.	.	.	1	1	.	1	1	0	.	.	.	1	.	1	1	1	1	1	1	NA	.	.	.	.	.	.	.	.	.	.	.	.	.	.	.	.	.	.	.	1	.	.	.	.
2015-01-22	CLUES 118	UNIDAD 118	2	.	.	.	.	1	1	.	1	1	1	.	.	.	1	.	1	1	1	1	1	1	1	.	.	.	.	.	.	.	.	.	.	.	.	.	.	.	.	.	.	.	1	.	.	.	.
2015-02-04	CLUES 119	UNIDAD 119	2	.	.	.	.	1	1	.	1	1	0	.	.	.	1	.	1	1	1	1	1	1	1	.	.	.	.	.	.	.	.	.	.	.	.	.	.	.	.	.	.	.	1	.	.	.	.
2014-11-28	CLUES 12	UNIDAD 12	2	.	.	.	.	1	1	.	1	1	1	.	.	.	1	.	1	1	1	1	1	1	1	.	.	.	.	.	.	.	.	.	.	.	.	.	.	.	.	.	.	.	1	.	.	.	.
2015-01-22	CLUES 120	UNIDAD 120	2	.	.	.	.	1	1	.	1	1	1	.	.	.	1	.	1	1	1	1	1	1	1	.	.	.	.	.	.	.	.	.	.	.	.	.	.	.	.	.	.	.	1	.	.	.	.
2015-01-20	CLUES 121	UNIDAD 121	2	.	.	.	.	1	1	.	1	1	1	.	.	.	1	.	1	1	1	1	1	1	1	.	.	.	.	.	.	.	.	.	.	.	.	.	.	.	.	.	.	.	1	.	.	.	.
2015-01-21	CLUES 122	UNIDAD 122	2	.	.	.	.	1	1	.	1	1	1	.	.	.	1	.	1	1	1	1	1	1	1	.	.	.	.	.	.	.	.	.	.	.	.	.	.	.	.	.	.	.	1	.	.	.	.
2014-12-17	CLUES 123	UNIDAD 123	2	.	.	.	.	1	1	.	1	1	1	.	.	.	1	.	1	1	0	1	1	1	1	.	.	.	.	.	.	.	.	.	.	.	.	.	.	.	.	.	.	.	1	.	.	.	.
2014-12-17	CLUES 124	UNIDAD 124	2	.	.	.	.	1	1	.	1	1	1	.	.	.	0	.	1	1	1	1	1	1	1	.	.	.	.	.	.	.	.	.	.	.	.	.	.	.	.	.	.	.	1	.	.	.	.
2015-01-23	CLUES 125	UNIDAD 125	2	.	.	.	.	1	1	.	1	1	1	.	.	.	1	.	1	1	1	1	1	0	1	.	.	.	.	.	.	.	.	.	.	.	.	.	.	.	.	.	.	.	1	.	.	.	.
2014-12-15	CLUES 126	UNIDAD 126	2	.	.	.	.	1	1	.	0	0	1	.	.	.	1	.	0	1	1	0	1	0	0	.	.	.	.	.	.	.	.	.	.	.	.	.	.	.	.	.	.	.	1	.	.	.	.
2015-01-21	CLUES 127	UNIDAD 127	2	.	.	.	.	1	1	.	1	1	1	.	.	.	1	.	1	1	1	1	1	1	1	.	.	.	.	.	.	.	.	.	.	.	.	.	.	.	.	.	.	.	1	.	.	.	.
2015-01-28	CLUES 128	UNIDAD 128	2	.	.	.	.	1	1	.	1	1	1	.	.	.	1	.	1	1	1	1	1	1	1	.	.	.	.	.	.	.	.	.	.	.	.	.	.	.	.	.	.	.	1	.	.	.	.
2015-01-20	CLUES 129	UNIDAD 129	2	.	.	.	.	1	1	.	1	1	1	.	.	.	1	.	1	1	1	1	1	1	1	.	.	.	.	.	.	.	.	.	.	.	.	.	.	.	.	.	.	.	1	.	.	.	.
2014-12-09	CLUES 13	UNIDAD 13	2	.	.	.	.	1	1	.	1	1	1	.	.	.	1	.	1	1	1	1	1	1	1	.	.	.	.	.	.	.	.	.	.	.	.	.	.	.	.	.	.	.	1	.	.	.	.
2015-01-21	CLUES 131	UNIDAD 131	2	.	.	.	.	1	1	.	1	1	1	.	.	.	1	.	1	1	1	1	1	0	0	.	.	.	.	.	.	.	.	.	.	.	.	.	.	.	.	.	.	.	1	.	.	.	.
2014-12-16	CLUES 132	UNIDAD 132	2	.	.	.	.	1	1	.	1	1	1	.	.	.	1	.	1	1	1	1	1	1	0	.	.	.	.	.	.	.	.	.	.	.	.	.	.	.	.	.	.	.	1	.	.	.	.
2015-01-27	CLUES 133	UNIDAD 133	2	.	.	.	.	1	1	.	1	1	1	.	.	.	1	.	1	1	1	1	1	1	1	.	.	.	.	.	.	.	.	.	.	.	.	.	.	.	.	.	.	.	1	.	.	.	.
2015-01-27	CLUES 134	UNIDAD 134	2	.	.	.	.	1	1	.	1	1	1	.	.	.	1	.	1	1	1	1	1	1	1	.	.	.	.	.	.	.	.	.	.	.	.	.	.	.	.	.	.	.	1	.	.	.	.
2015-02-03	CLUES 135	UNIDAD 135	2	.	.	.	.	1	1	.	1	1	1	1	1	1	1	.	1	1	1	1	1	1	1	na	.	1	1	1	1	1	.	1	1	1	1	1	1	.	.	1	na	.	1	1	1	.	.
2015-01-13	CLUES 136	UNIDAD 136	2	.	.	.	.	1	1	.	1	1	1	.	.	.	1	.	1	1	1	1	1	1	NA	.	.	.	.	.	.	.	.	.	.	.	.	.	.	.	.	.	.	.	1	.	.	.	.
2015-01-20	CLUES 137	UNIDAD 137	2	.	.	.	.	1	1	.	1	1	1	.	.	.	1	.	1	1	1	1	1	1	1	.	.	.	.	.	.	.	.	.	.	.	.	.	.	.	.	.	.	.	1	.	.	.	.
2015-01-28	CLUES 138	UNIDAD 138	2	.	.	.	.	1	1	.	1	1	1	.	.	.	1	.	1	1	1	1	1	0	1	.	.	.	.	.	.	.	.	.	.	.	.	.	.	.	.	.	.	.	1	.	.	.	.
2015-01-19	CLUES 139	UNIDAD 139	2	.	.	.	.	1	1	.	1	1	1	.	.	.	1	.	1	1	1	1	1	1	1	.	.	.	.	.	.	.	.	.	.	.	.	.	.	.	.	.	.	.	1	.	.	.	.
2014-12-09	CLUES 14	UNIDAD 14	2	.	.	.	.	1	1	.	1	1	1	.	.	.	1	.	1	1	1	1	1	1	1	.	.	.	.	.	.	.	.	.	.	.	.	.	.	.	.	.	.	.	1	.	.	.	.
2015-01-21	CLUES 140	UNIDAD 140	2	.	.	.	.	0	1	.	1	1	1	.	.	.	1	.	1	1	1	0	1	1	1	.	.	.	.	.	.	.	.	.	.	.	.	.	.	.	.	.	.	.	1	.	.	.	.
2015-01-21	CLUES 141	UNIDAD 141	2	.	.	.	.	1	1	.	1	1	1	.	.	.	1	.	1	1	1	1	1	1	1	.	.	.	.	.	.	.	.	.	.	.	.	.	.	.	.	.	.	.	1	.	.	.	.
2015-01-26	CLUES 142	UNIDAD 142	2	.	.	.	.	1	1	.	1	1	1	.	.	.	1	.	1	1	1	1	1	1	1	.	.	.	.	.	.	.	.	.	.	.	.	.	.	.	.	.	.	.	1	.	.	.	.
2015-01-27	CLUES 143	UNIDAD 143	2	.	.	.	.	1	1	.	1	1	1	.	.	.	1	.	0	1	1	1	1	1	1	.	.	.	.	.	.	.	.	.	.	.	.	.	.	.	.	.	.	.	1	.	.	.	.
2015-01-27	CLUES 144	UNIDAD 144	2	.	.	.	.	1	1	.	1	1	1	.	.	.	1	.	1	1	1	1	1	1	0	.	.	.	.	.	.	.	.	.	.	.	.	.	.	.	.	.	.	.	1	.	.	.	.
2015-01-21	CLUES 145	UNIDAD 145	2	.	.	.	.	1	1	.	1	1	1	.	.	.	1	.	1	1	1	1	1	1	0	.	.	.	.	.	.	.	.	.	.	.	.	.	.	.	.	.	.	.	1	.	.	.	.
2015-01-19	CLUES 146	UNIDAD 146	2	.	.	.	.	1	1	.	1	1	1	.	.	.	1	.	1	1	1	1	1	0	1	.	.	.	.	.	.	.	.	.	.	.	.	.	.	.	.	.	.	.	1	.	.	.	.
2015-01-29	CLUES 147	UNIDAD 147	2	.	.	.	.	1	1	.	1	1	1	.	.	.	1	.	1	1	1	1	1	0	1	.	.	.	.	.	.	.	.	.	.	.	.	.	.	.	.	.	.	.	1	.	.	.	.
2015-01-21	CLUES 148	UNIDAD 148	2	.	.	.	.	1	1	.	0	0	0	.	.	.	1	.	1	1	1	1	1	1	1	.	.	.	.	.	.	.	.	.	.	.	.	.	.	.	.	.	.	.	1	.	.	.	.
2015-01-21	CLUES 149	UNIDAD 149	2	.	.	.	.	1	1	.	1	0	1	.	.	.	1	.	1	1	1	1	1	1	1	.	.	.	.	.	.	.	.	.	.	.	.	.	.	.	.	.	.	.	0	.	.	.	.
2015-01-19	CLUES 15	UNIDAD 15	2	.	.	.	.	1	0	.	1	1	1	.	.	.	1	.	1	1	1	1	1	1	1	.	.	.	.	.	.	.	.	.	.	.	.	.	.	.	.	.	.	.	1	.	.	.	.
2015-01-21	CLUES 150	UNIDAD 150	2	.	.	.	.	1	1	.	1	1	1	.	.	.	1	.	1	1	1	1	1	1	1	.	.	.	.	.	.	.	.	.	.	.	.	.	.	.	.	.	.	.	1	.	.	.	.
2015-01-20	CLUES 151	UNIDAD 151	2	.	.	.	.	1	1	.	1	1	1	.	.	.	1	.	1	1	1	1	1	1	0	.	.	.	.	.	.	.	.	.	.	.	.	.	.	.	.	.	.	.	1	.	.	.	.
2014-12-11	CLUES 152	UNIDAD 152	2	.	.	.	.	1	1	.	1	1	1	.	.	.	1	.	1	1	1	1	1	1	1	.	.	.	.	.	.	.	.	.	.	.	.	.	.	.	.	.	.	.	1	.	.	.	.
2014-12-17	CLUES 153	UNIDAD 153	2	.	.	.	.	1	1	.	1	1	1	.	.	.	1	.	1	1	1	1	1	1	1	.	.	.	.	.	.	.	.	.	.	.	.	.	.	.	.	.	.	.	1	.	.	.	.
2014-12-17	CLUES 154	UNIDAD 154	2	.	.	.	.	1	1	.	1	1	1	.	.	.	1	.	1	1	1	1	1	1	1	.	.	.	.	.	.	.	.	.	.	.	.	.	.	.	.	.	.	.	1	.	.	.	.
2014-12-16	CLUES 155	UNIDAD 155	2	.	.	.	.	1	1	.	1	1	1	.	.	.	1	.	1	1	1	1	1	1	1	.	.	.	.	.	.	.	.	.	.	.	.	.	.	.	.	.	.	.	1	.	.	.	.
2015-01-22	CLUES 156	UNIDAD 156	2	.	.	.	.	1	1	.	1	1	1	.	.	.	1	.	1	1	1	1	1	1	1	.	.	.	.	.	.	.	.	.	.	.	.	.	.	.	.	.	.	.	1	.	.	.	.
2015-01-20	CLUES 157	UNIDAD 157	2	.	.	.	.	1	1	.	1	1	1	.	.	.	1	.	1	1	1	1	1	1	1	.	.	.	.	.	.	.	.	.	.	.	.	.	.	.	.	.	.	.	1	.	.	.	.
2014-12-10	CLUES 158	UNIDAD 158	2	.	.	.	.	1	1	.	1	1	1	.	.	.	1	.	1	1	1	1	1	1	1	.	.	.	.	.	.	.	.	.	.	.	.	.	.	.	.	.	.	.	1	.	.	.	.
2015-01-20	CLUES 159	UNIDAD 159	2	.	.	.	.	1	1	.	1	1	1	.	.	.	1	.	1	1	1	1	1	1	1	.	.	.	.	.	.	.	.	.	.	.	.	.	.	.	.	.	.	.	1	.	.	.	.
2014-12-18	CLUES 16	UNIDAD 16	2	.	.	.	.	1	0	.	1	1	1	.	.	.	1	.	1	1	1	1	1	1	1	.	.	.	.	.	.	.	.	.	.	.	.	.	.	.	.	.	.	.	1	.	.	.	.
2015-01-21	CLUES 160	UNIDAD 160	2	.	.	.	.	1	1	.	1	1	1	.	.	.	1	.	1	1	1	1	1	1	1	.	.	.	.	.	.	.	.	.	.	.	.	.	.	.	.	.	.	.	1	.	.	.	.
2015-01-22	CLUES 161	UNIDAD 161	2	.	.	.	.	1	1	.	1	1	1	.	.	.	1	.	1	1	1	1	1	1	1	.	.	.	.	.	.	.	.	.	.	.	.	.	.	.	.	.	.	.	1	.	.	.	.
2015-01-22	CLUES 162	UNIDAD 162	2	.	.	.	.	1	1	.	1	1	1	.	.	.	1	.	1	1	1	1	1	1	1	.	.	.	.	.	.	.	.	.	.	.	.	.	.	.	.	.	.	.	1	.	.	.	.
2015-01-27	CLUES 163	UNIDAD 163	2	.	.	.	.	1	1	.	1	1	1	.	.	.	1	.	1	1	1	1	1	1	1	.	.	.	.	.	.	.	.	.	.	.	.	.	.	.	.	.	.	.	1	.	.	.	.
2014-12-17	CLUES 164	UNIDAD 164	2	.	.	.	.	1	1	.	1	1	1	.	.	.	1	.	1	1	1	1	1	1	1	.	.	.	.	.	.	.	.	.	.	.	.	.	.	.	.	.	.	.	1	.	.	.	.
2015-02-03	CLUES 165	UNIDAD 165	2	.	.	.	.	1	1	.	1	1	1	.	.	.	1	.	1	1	1	1	1	1	1	.	.	.	.	.	.	.	.	.	.	.	.	.	.	.	.	.	.	.	1	.	.	.	.
2015-01-21	CLUES 166	UNIDAD 166	2	.	.	.	.	1	1	.	1	1	1	.	.	.	1	.	1	1	1	1	1	1	1	.	.	.	.	.	.	.	.	.	.	.	.	.	.	.	.	.	.	.	1	.	.	.	.
2015-01-21	CLUES 167	UNIDAD 167	2	.	.	.	.	1	1	.	1	1	1	.	.	.	1	.	1	1	1	1	1	1	1	.	.	.	.	.	.	.	.	.	.	.	.	.	.	.	.	.	.	.	1	.	.	.	.
2015-01-22	CLUES 168	UNIDAD 168	2	.	.	.	.	1	1	.	1	1	1	.	.	.	1	.	1	1	1	0	1	1	1	.	.	.	.	.	.	.	.	.	.	.	.	.	.	.	.	.	.	.	1	.	.	.	.
2014-12-10	CLUES 169	UNIDAD 169	2	.	.	.	.	1	1	.	1	1	1	.	.	.	1	.	1	1	1	1	1	1	1	.	.	.	.	.	.	.	.	.	.	.	.	.	.	.	.	.	.	.	1	.	.	.	.
2015-01-23	CLUES 17	UNIDAD 17	2	.	.	.	.	1	1	.	1	1	1	.	.	.	1	.	1	1	1	1	1	1	1	.	.	.	.	.	.	.	.	.	.	.	.	.	.	.	.	.	.	.	1	.	.	.	.
2015-01-27	CLUES 170	UNIDAD 170	2	.	.	.	.	1	0	.	1	1	1	.	.	.	0	.	1	1	1	1	1	1	1	.	.	.	.	.	.	.	.	.	.	.	.	.	.	.	.	.	.	.	1	.	.	.	.
2015-01-27	CLUES 171	UNIDAD 171	2	.	.	.	.	1	1	.	1	1	1	.	.	.	1	.	1	1	1	1	1	1	1	.	.	.	.	.	.	.	.	.	.	.	.	.	.	.	.	.	.	.	1	.	.	.	.
2015-01-22	CLUES 172	UNIDAD 172	2	.	.	.	.	1	1	.	1	1	1	.	.	.	1	.	1	1	1	1	1	1	na	.	.	.	.	.	.	.	.	.	.	.	.	.	.	.	.	.	.	.	1	.	.	.	.
2015-01-19	CLUES 173	UNIDAD 173	2	.	.	.	.	1	1	.	1	1	1	.	.	.	1	.	1	1	1	1	1	1	1	.	.	.	.	.	.	.	.	.	.	.	.	.	.	.	.	.	.	.	1	.	.	.	.
2015-01-22	CLUES 174	UNIDAD 174	2	.	.	.	.	1	1	.	1	1	1	.	.	.	1	.	1	1	1	1	1	1	1	.	.	.	.	.	.	.	.	.	.	.	.	.	.	.	.	.	.	.	1	.	.	.	.
2015-01-29	CLUES 175	UNIDAD 175	2	.	.	.	.	1	1	.	1	1	1	.	.	.	1	.	1	1	1	1	1	1	1	.	.	.	.	.	.	.	.	.	.	.	.	.	.	.	.	.	.	.	1	.	.	.	.
2015-01-27	CLUES 176	UNIDAD 176	2	.	.	.	.	1	1	.	1	1	1	.	.	.	1	.	1	1	1	1	1	1	1	.	.	.	.	.	.	.	.	.	.	.	.	.	.	.	.	.	.	.	1	.	.	.	.
2015-01-28	CLUES 177	UNIDAD 177	2	.	.	.	.	1	1	.	1	1	1	.	.	.	1	.	1	1	1	1	1	1	1	.	.	.	.	.	.	.	.	.	.	.	.	.	.	.	.	.	.	.	1	.	.	.	.
2015-01-27	CLUES 178	UNIDAD 178	2	.	.	.	.	1	1	.	1	1	1	.	.	.	1	.	1	1	1	1	1	1	1	.	.	.	.	.	.	.	.	.	.	.	.	.	.	.	.	.	.	.	1	.	.	.	.
2015-01-23	CLUES 179	UNIDAD 179	2	.	.	.	.	1	1	.	1	1	1	.	.	.	1	.	1	1	1	1	1	1	1	.	.	.	.	.	.	.	.	.	.	.	.	.	.	.	.	.	.	.	1	.	.	.	.
2015-01-20	CLUES 18	UNIDAD 18	2	.	.	.	.	1	1	.	1	1	1	.	.	.	1	.	1	1	1	1	1	1	1	.	.	.	.	.	.	.	.	.	.	.	.	.	.	.	.	.	.	.	1	.	.	.	.
2014-12-17	CLUES 180	UNIDAD 180	2	.	.	.	.	1	1	.	1	1	1	.	.	.	1	.	1	1	1	1	1	1	1	.	.	.	.	.	.	.	.	.	.	.	.	.	.	.	.	.	.	.	1	.	.	.	.
2015-01-21	CLUES 181	UNIDAD 181	2	.	.	.	.	1	1	.	1	1	1	.	.	.	1	.	1	1	1	1	1	1	1	.	.	.	.	.	.	.	.	.	.	.	.	.	.	.	.	.	.	.	1	.	.	.	.
2014-12-11	CLUES 182	UNIDAD 182	2	.	.	.	.	1	1	.	1	1	1	.	.	.	1	.	1	1	1	1	1	1	1	.	.	.	.	.	.	.	.	.	.	.	.	.	.	.	.	.	.	.	1	.	.	.	.
2015-01-20	CLUES 183	UNIDAD 183	2	.	.	.	.	1	1	.	1	1	1	.	.	.	1	.	1	1	1	1	1	1	1	.	.	.	.	.	.	.	.	.	.	.	.	.	.	.	.	.	.	.	1	.	.	.	.
2014-12-16	CLUES 184	UNIDAD 184	2	.	.	.	.	1	1	.	1	1	1	.	.	.	1	.	1	1	1	1	1	1	1	.	.	.	.	.	.	.	.	.	.	.	.	.	.	.	.	.	.	.	1	.	.	.	.
2014-12-17	CLUES 185	UNIDAD 185	2	.	.	.	.	0	1	.	1	1	1	.	.	.	1	.	1	1	1	1	1	1	1	.	.	.	.	.	.	.	.	.	.	.	.	.	.	.	.	.	.	.	1	.	.	.	.
2014-12-16	CLUES 186	UNIDAD 186	2	.	.	.	.	1	1	.	1	1	1	.	.	.	1	.	1	1	1	1	1	1	1	.	.	.	.	.	.	.	.	.	.	.	.	.	.	.	.	.	.	.	1	.	.	.	.
2014-12-17	CLUES 187	UNIDAD 187	2	.	.	.	.	0	1	.	1	1	1	.	.	.	1	.	1	1	1	1	1	1	1	.	.	.	.	.	.	.	.	.	.	.	.	.	.	.	.	.	.	.	1	.	.	.	.
2015-01-22	CLUES 188	UNIDAD 188	2	.	.	.	.	1	1	.	1	1	1	.	.	.	1	.	1	1	1	1	1	1	1	.	.	.	.	.	.	.	.	.	.	.	.	.	.	.	.	.	.	.	1	.	.	.	.
2014-12-19	CLUES 189	UNIDAD 189	2	.	.	.	.	1	1	.	1	1	1	.	.	.	1	.	1	1	1	1	1	1	1	.	.	.	.	.	.	.	.	.	.	.	.	.	.	.	.	.	.	.	1	.	.	.	.
2015-01-22	CLUES 19	UNIDAD 19	2	.	.	.	.	1	1	.	1	1	1	.	.	.	1	.	1	1	1	1	1	1	1	.	.	.	.	.	.	.	.	.	.	.	.	.	.	.	.	.	.	.	1	.	.	.	.
2014-12-16	CLUES 190	UNIDAD 190	2	.	.	.	.	1	1	.	1	1	1	.	.	.	1	.	1	1	1	1	1	1	1	.	.	.	.	.	.	.	.	.	.	.	.	.	.	.	.	.	.	.	1	.	.	.	.
2014-12-10	CLUES 191	UNIDAD 191	2	.	.	.	.	1	1	.	1	1	1	.	.	.	1	.	1	1	1	1	1	1	1	.	.	.	.	.	.	.	.	.	.	.	.	.	.	.	.	.	.	.	1	.	.	.	.
2015-01-21	CLUES 192	UNIDAD 192	2	.	.	.	.	1	1	.	1	1	1	.	.	.	1	.	1	1	1	1	1	1	1	.	.	.	.	.	.	.	.	.	.	.	.	.	.	.	.	.	.	.	1	.	.	.	.
2014-12-18	CLUES 193	UNIDAD 193	2	.	.	.	.	1	1	.	1	1	0	.	.	.	1	.	1	0	1	1	0	1	1	.	.	.	.	.	.	.	.	.	.	.	.	.	.	.	.	.	.	.	1	.	.	.	.
2015-01-26	CLUES 194	UNIDAD 194	2	.	.	.	.	1	1	.	1	1	1	.	.	.	1	.	1	1	1	1	1	1	1	.	.	.	.	.	.	.	.	.	.	.	.	.	.	.	.	.	.	.	1	.	.	.	.
2015-01-19	CLUES 195	UNIDAD 195	2	.	.	.	.	1	1	.	1	1	1	.	.	.	1	.	1	1	1	1	1	1	1	.	.	.	.	.	.	.	.	.	.	.	.	.	.	.	.	.	.	.	1	.	.	.	.
2014-12-18	CLUES 196	UNIDAD 196	2	.	.	.	.	1	1	.	1	1	1	.	.	.	1	.	1	1	1	1	1	1	1	.	.	.	.	.	.	.	.	.	.	.	.	.	.	.	.	.	.	.	1	.	.	.	.
2014-12-09	CLUES 197	UNIDAD 197	2	.	.	.	.	1	1	.	1	1	1	.	.	.	1	.	1	1	1	1	1	1	1	.	.	.	.	.	.	.	.	.	.	.	.	.	.	.	.	.	.	.	1	.	.	.	.
2015-01-19	CLUES 198	UNIDAD 198	2	.	.	.	.	1	1	.	1	1	1	.	.	.	1	.	1	1	1	1	1	1	1	.	.	.	.	.	.	.	.	.	.	.	.	.	.	.	.	.	.	.	1	.	.	.	.
2015-01-22	CLUES 199	UNIDAD 199	2	.	.	.	.	1	1	.	1	1	1	.	.	.	1	.	1	1	1	1	1	1	1	.	.	.	.	.	.	.	.	.	.	.	.	.	.	.	.	.	.	.	1	.	.	.	.
2014-12-16	CLUES 2	UNIDAD 2	2	.	.	.	.	1	1	.	1	1	1	.	.	.	1	.	1	1	1	1	1	1	1	.	.	.	.	.	.	.	.	.	.	.	.	.	.	.	.	.	.	.	1	.	.	.	.
2015-01-19	CLUES 20	UNIDAD 20	2	.	.	.	.	1	1	.	1	1	1	.	.	.	1	.	1	1	1	1	1	1	1	.	.	.	.	.	.	.	.	.	.	.	.	.	.	.	.	.	.	.	1	.	.	.	.
2015-01-21	CLUES 201	UNIDAD 201	2	.	.	.	.	1	1	.	1	1	1	.	.	.	1	.	1	1	1	1	1	1	1	.	.	.	.	.	.	.	.	.	.	.	.	.	.	.	.	.	.	.	1	.	.	.	.
2015-01-21	CLUES 202	UNIDAD 202	2	.	.	.	.	1	1	.	1	1	1	.	.	.	1	.	1	1	1	1	1	1	1	.	.	.	.	.	.	.	.	.	.	.	.	.	.	.	.	.	.	.	1	.	.	.	.
2014-12-16	CLUES 203	UNIDAD 203	2	.	.	.	.	1	1	.	1	1	1	.	.	.	1	.	1	1	1	1	1	1	0	.	.	.	.	.	.	.	.	.	.	.	.	.	.	.	.	.	.	.	1	.	.	.	.
2015-01-22	CLUES 204	UNIDAD 204	2	.	.	.	.	1	1	.	1	1	1	.	.	.	0	.	1	1	0	1	1	1	1	.	.	.	.	.	.	.	.	.	.	.	.	.	.	.	.	.	.	.	1	.	.	.	.
2015-02-03	CLUES 205	UNIDAD 205	2	.	.	.	.	1	1	.	1	1	1	.	.	.	1	.	1	1	1	1	0	1	1	.	.	.	.	.	.	.	.	.	.	.	.	.	.	.	.	.	.	.	1	.	.	.	.
2015-01-28	CLUES 206	UNIDAD 206	2	.	.	.	.	1	1	.	1	1	1	.	.	.	1	.	1	1	1	1	1	1	1	.	.	.	.	.	.	.	.	.	.	.	.	.	.	.	.	.	.	.	1	.	.	.	.
2014-12-17	CLUES 207	UNIDAD 207	2	.	.	.	.	1	1	.	1	1	1	.	.	.	1	.	1	1	1	1	1	1	1	.	.	.	.	.	.	.	.	.	.	.	.	.	.	.	.	.	.	.	1	.	.	.	.
2014-12-16	CLUES 208	UNIDAD 208	2	.	.	.	.	1	1	.	1	1	1	.	.	.	1	.	1	1	1	1	1	1	1	.	.	.	.	.	.	.	.	.	.	.	.	.	.	.	.	.	.	.	1	.	.	.	.
2015-01-21	CLUES 209	UNIDAD 209	2	.	.	.	.	1	1	.	1	1	1	.	.	.	1	.	1	1	1	1	1	1	1	.	.	.	.	.	.	.	.	.	.	.	.	.	.	.	.	.	.	.	1	.	.	.	.
2015-01-22	CLUES 21	UNIDAD 21	2	.	.	.	.	1	1	.	1	1	1	.	.	.	1	.	0	1	1	1	1	1	1	.	.	.	.	.	.	.	.	.	.	.	.	.	.	.	.	.	.	.	1	.	.	.	.
2015-01-13	CLUES 210	UNIDAD 210	2	.	.	.	.	1	1	.	1	1	1	.	.	.	1	.	1	1	1	1	1	1	1	.	.	.	.	.	.	.	.	.	.	.	.	.	.	.	.	.	.	.	1	.	.	.	.
2015-01-14	CLUES 211	UNIDAD 211	2	.	.	.	.	1	1	.	0	1	0	.	.	.	1	.	1	1	1	1	1	1	1	.	.	.	.	.	.	.	.	.	.	.	.	.	.	.	.	.	.	.	0	.	.	.	.
2015-01-15	CLUES 212	UNIDAD 212	2	.	.	.	.	1	1	.	1	0	1	.	.	.	1	.	1	1	1	1	1	1	1	.	.	.	.	.	.	.	.	.	.	.	.	.	.	.	.	.	.	.	0	.	.	.	.
2015-01-13	CLUES 213	UNIDAD 213	2	.	.	.	.	1	0	.	1	0	1	.	.	.	1	.	0	1	1	1	1	1	1	.	.	.	.	.	.	.	.	.	.	.	.	.	.	.	.	.	.	.	0	.	.	.	.
2014-12-11	CLUES 214	UNIDAD 214	2	.	.	.	.	1	0	.	1	1	1	.	.	.	1	.	1	1	1	1	1	1	1	.	.	.	.	.	.	.	.	.	.	.	.	.	.	.	.	.	.	.	1	.	.	.	.
2015-01-20	CLUES 215	UNIDAD 215	2	.	.	.	.	1	1	.	1	1	1	.	.	.	1	.	1	1	1	1	1	1	1	.	.	.	.	.	.	.	.	.	.	.	.	.	.	.	.	.	.	.	1	.	.	.	.
2015-01-20	CLUES 216	UNIDAD 216	2	.	.	.	.	1	1	.	1	1	1	.	.	.	1	.	1	1	1	1	1	1	1	.	.	.	.	.	.	.	.	.	.	.	.	.	.	.	.	.	.	.	1	.	.	.	.
2015-01-22	CLUES 217	UNIDAD 217	2	.	.	.	.	1	1	.	1	1	0	.	.	.	1	.	0	1	1	1	1	1	1	.	.	.	.	.	.	.	.	.	.	.	.	.	.	.	.	.	.	.	1	.	.	.	.
2015-01-21	CLUES 218	UNIDAD 218	2	.	.	.	.	1	1	.	1	1	1	.	.	.	1	.	0	1	1	1	1	1	1	.	.	.	.	.	.	.	.	.	.	.	.	.	.	.	.	.	.	.	1	.	.	.	.
2014-12-17	CLUES 219	UNIDAD 219	2	.	.	.	.	0	1	.	1	1	1	.	.	.	1	.	1	1	1	1	1	1	1	.	.	.	.	.	.	.	.	.	.	.	.	.	.	.	.	.	.	.	1	.	.	.	.
2014-12-09	CLUES 22	UNIDAD 22	2	.	.	.	.	1	1	.	1	1	1	.	.	.	1	.	1	1	1	1	1	1	1	.	.	.	.	.	.	.	.	.	.	.	.	.	.	.	.	.	.	.	1	.	.	.	.
2015-02-04	CLUES 220	UNIDAD 220	2	.	.	.	.	1	1	.	1	1	0	.	.	.	1	.	1	0	1	1	1	1	1	.	.	.	.	.	.	.	.	.	.	.	.	.	.	.	.	.	.	.	1	.	.	.	.
2015-01-20	CLUES 221	UNIDAD 221	2	.	.	.	.	1	1	.	1	1	1	.	.	.	1	.	1	1	1	1	1	1	1	.	.	.	.	.	.	.	.	.	.	.	.	.	.	.	.	.	.	.	1	.	.	.	.
2015-01-28	CLUES 222	UNIDAD 222	2	.	.	.	.	1	1	.	1	1	1	.	.	.	1	.	1	1	1	1	1	1	1	.	.	.	.	.	.	.	.	.	.	.	.	.	.	.	.	.	.	.	1	.	.	.	.
2014-12-16	CLUES 223	UNIDAD 223	1	.	.	.	.	1	1	.	1	1	1	.	.	.	1	.	1	1	0	1	1	1	1	.	.	.	.	.	.	.	.	.	.	.	.	.	.	.	.	.	.	.	0	.	.	.	.
2014-11-28	CLUES 224	UNIDAD 224	1	.	.	.	.	1	1	.	1	0	1	.	.	.	1	.	1	1	1	1	1	1	1	.	.	.	.	.	.	.	.	.	.	.	.	.	.	.	.	.	.	.	1	.	.	.	.
2014-12-16	CLUES 225	UNIDAD 225	1	.	.	.	.	1	1	.	1	1	1	.	.	.	1	.	1	1	1	1	1	1	1	.	.	.	.	.	.	.	.	.	.	.	.	.	.	.	.	.	.	.	1	.	.	.	.
2014-12-10	CLUES 226	UNIDAD 226	1	.	.	.	.	1	1	.	1	1	1	.	.	.	1	.	1	1	1	1	1	1	1	.	.	.	.	.	.	.	.	.	.	.	.	.	.	.	.	.	.	.	1	.	.	.	.
2015-01-20	CLUES 227	UNIDAD 227	1	.	.	.	.	1	1	.	1	1	1	.	.	.	1	.	1	1	1	1	1	1	1	.	.	.	.	.	.	.	.	.	.	.	.	.	.	.	.	.	.	.	1	.	.	.	.
2014-11-26	CLUES 228	UNIDAD 228	1	.	.	.	.	1	1	.	1	1	1	.	.	.	0	.	1	1	1	1	1	1	1	.	.	.	.	.	.	.	.	.	.	.	.	.	.	.	.	.	.	.	1	.	.	.	.
2015-01-20	CLUES 229	UNIDAD 229	1	.	.	.	.	1	1	.	1	1	1	.	.	.	1	.	1	1	1	1	1	1	1	.	.	.	.	.	.	.	.	.	.	.	.	.	.	.	.	.	.	.	1	.	.	.	.
2015-01-22	CLUES 23	UNIDAD 23	2	.	.	.	.	1	1	.	1	1	1	.	.	.	1	.	1	1	1	1	1	1	0	.	.	.	.	.	.	.	.	.	.	.	.	.	.	.	.	.	.	.	1	.	.	.	.
2014-12-16	CLUES 230	UNIDAD 230	1	.	.	.	.	1	1	.	1	1	1	.	.	.	1	.	1	1	1	1	1	1	1	.	.	.	.	.	.	.	.	.	.	.	.	.	.	.	.	.	.	.	1	.	.	.	.
2015-01-23	CLUES 231	UNIDAD 231	1	.	.	.	.	1	1	.	1	1	1	.	.	.	1	.	1	1	1	1	1	1	1	.	.	.	.	.	.	.	.	.	.	.	.	.	.	.	.	.	.	.	1	.	.	.	.
2015-01-29	CLUES 232	UNIDAD 232	1	.	.	.	.	1	1	.	1	1	1	.	.	.	1	.	1	1	1	0	1	1	1	.	.	.	.	.	.	.	.	.	.	.	.	.	.	.	.	.	.	.	1	.	.	.	.
2015-01-29	CLUES 233	UNIDAD 233	1	.	.	.	.	1	1	.	1	1	1	.	.	.	1	.	1	1	1	1	1	1	1	.	.	.	.	.	.	.	.	.	.	.	.	.	.	.	.	.	.	.	1	.	.	.	.
2015-01-20	CLUES 234	UNIDAD 234	1	.	.	.	.	1	1	.	1	1	1	.	.	.	1	.	1	1	1	1	1	1	1	.	.	.	.	.	.	.	.	.	.	.	.	.	.	.	.	.	.	.	1	.	.	.	.
2014-12-13	CLUES 235	UNIDAD 235	1	.	.	.	.	1	1	.	1	1	1	.	.	.	1	.	1	1	1	1	1	1	1	.	.	.	.	.	.	.	.	.	.	.	.	.	.	.	.	.	.	.	1	.	.	.	.
2015-02-04	CLUES 236	UNIDAD 236	1	.	.	.	.	1	1	.	1	1	1	.	.	.	1	.	1	1	1	1	1	1	1	.	.	.	.	.	.	.	.	.	.	.	.	.	.	.	.	.	.	.	1	.	.	.	.
2015-01-04	CLUES 237	UNIDAD 237	1	.	.	.	.	0	1	.	1	1	1	.	.	.	1	.	1	1	1	1	1	1	1	.	.	.	.	.	.	.	.	.	.	.	.	.	.	.	.	.	.	.	1	.	.	.	.
2015-01-23	CLUES 238	UNIDAD 238	1	.	.	.	.	1	1	.	1	1	1	.	.	.	1	.	1	1	1	1	1	1	1	.	.	.	.	.	.	.	.	.	.	.	.	.	.	.	.	.	.	.	1	.	.	.	.
2015-01-28	CLUES 239	UNIDAD 239	1	.	.	.	.	1	1	.	1	1	1	.	.	.	1	.	1	1	1	1	1	1	1	.	.	.	.	.	.	.	.	.	.	.	.	.	.	.	.	.	.	.	1	.	.	.	.
2014-12-09	CLUES 24	UNIDAD 24	2	.	.	.	.	1	1	.	1	1	1	.	.	.	1	.	1	1	1	1	1	1	1	.	.	.	.	.	.	.	.	.	.	.	.	.	.	.	.	.	.	.	1	.	.	.	.
2015-01-26	CLUES 240	UNIDAD 240	1	.	.	.	.	1	1	.	1	1	1	.	.	.	1	.	1	0	1	1	0	1	1	.	.	.	.	.	.	.	.	.	.	.	.	.	.	.	.	.	.	.	1	.	.	.	.
2015-01-27	CLUES 241	UNIDAD 241	1	.	.	.	.	1	1	.	1	1	1	.	.	.	1	.	1	0	1	1	0	1	1	.	.	.	.	.	.	.	.	.	.	.	.	.	.	.	.	.	.	.	1	.	.	.	.
2015-01-28	CLUES 242	UNIDAD 242	1	.	.	.	.	1	1	.	1	1	1	.	.	.	1	.	1	1	1	1	1	1	1	.	.	.	.	.	.	.	.	.	.	.	.	.	.	.	.	.	.	.	1	.	.	.	.
2015-01-27	CLUES 243	UNIDAD 243	1	.	.	.	.	1	1	.	1	1	1	.	.	.	1	.	1	1	1	1	1	1	1	.	.	.	.	.	.	.	.	.	.	.	.	.	.	.	.	.	.	.	1	.	.	.	.
2015-02-06	CLUES 244	UNIDAD 244	1	.	.	.	.	1	1	.	1	0	1	.	.	.	1	.	1	1	1	1	1	0	1	.	.	.	.	.	.	.	.	.	.	.	.	.	.	.	.	.	.	.	1	.	.	.	.
2015-01-23	CLUES 245	UNIDAD 245	1	.	.	.	.	1	1	.	1	1	1	.	.	.	1	.	1	0	1	1	0	1	1	.	.	.	.	.	.	.	.	.	.	.	.	.	.	.	.	.	.	.	1	.	.	.	.
2015-01-21	CLUES 246	UNIDAD 246	1	.	.	.	.	1	1	.	1	1	1	.	.	.	1	.	0	0	1	0	0	0	1	.	.	.	.	.	.	.	.	.	.	.	.	.	.	.	.	.	.	.	1	.	.	.	.
2015-01-14	CLUES 247	UNIDAD 247	1	.	.	.	.	1	1	.	1	0	0	.	.	.	1	.	0	1	1	1	1	1	1	.	.	.	.	.	.	.	.	.	.	.	.	.	.	.	.	.	.	.	1	.	.	.	.
2014-12-16	CLUES 248	UNIDAD 248	1	.	.	.	.	1	1	.	1	1	0	.	.	.	0	.	1	1	1	1	1	1	0	.	.	.	.	.	.	.	.	.	.	.	.	.	.	.	.	.	.	.	0	.	.	.	.
2015-01-26	CLUES 249	UNIDAD 249	1	.	.	.	.	1	0	.	1	0	1	.	.	.	1	.	1	1	1	1	1	1	1	.	.	.	.	.	.	.	.	.	.	.	.	.	.	.	.	.	.	.	1	.	.	.	.
2015-01-23	CLUES 25	UNIDAD 25	2	.	.	.	.	1	1	.	1	1	1	.	.	.	1	.	1	1	1	1	1	1	1	.	.	.	.	.	.	.	.	.	.	.	.	.	.	.	.	.	.	.	1	.	.	.	.
2015-01-19	CLUES 250	UNIDAD 250	1	.	.	.	.	1	1	.	1	1	1	.	.	.	1	.	0	1	1	1	1	1	1	.	.	.	.	.	.	.	.	.	.	.	.	.	.	.	.	.	.	.	1	.	.	.	.
2015-01-23	CLUES 251	UNIDAD 251	1	.	.	.	.	1	1	.	1	1	1	.	.	.	1	.	1	1	1	1	1	1	1	.	.	.	.	.	.	.	.	.	.	.	.	.	.	.	.	.	.	.	1	.	.	.	.
2015-01-23	CLUES 252	UNIDAD 252	1	.	.	.	.	1	1	.	1	1	1	.	.	.	1	.	1	1	1	1	1	1	1	.	.	.	.	.	.	.	.	.	.	.	.	.	.	.	.	.	.	.	1	.	.	.	.
2015-02-03	CLUES 253	UNIDAD 253	1	.	.	.	.	1	1	.	1	1	1	.	.	.	1	.	1	1	1	1	1	1	1	.	.	.	.	.	.	.	.	.	.	.	.	.	.	.	.	.	.	.	1	.	.	.	.
2014-12-16	CLUES 254	UNIDAD 254	2	.	.	.	.	1	1	.	1	1	1	.	.	.	1	.	0	1	1	1	1	1	1	.	.	.	.	.	.	.	.	.	.	.	.	.	.	.	.	.	.	.	1	.	.	.	.
2015-02-04	CLUES 254	UNIDAD 254	1	.	.	.	.	1	1	.	1	1	1	.	.	.	1	.	1	1	1	1	1	1	1	.	.	.	.	.	.	.	.	.	.	.	.	.	.	.	.	.	.	.	1	.	.	.	.
2015-02-03	CLUES 255	UNIDAD 255	1	.	.	.	.	1	1	.	1	1	1	.	.	.	1	.	1	1	1	1	1	1	1	.	.	.	.	.	.	.	.	.	.	.	.	.	.	.	.	.	.	.	1	.	.	.	.
2014-12-16	CLUES 256	UNIDAD 256	1	.	.	.	.	1	1	.	1	1	1	.	.	.	1	.	1	1	1	1	1	1	1	.	.	.	.	.	.	.	.	.	.	.	.	.	.	.	.	.	.	.	1	.	.	.	.
2014-12-11	CLUES 257	UNIDAD 257	1	.	.	.	.	1	1	.	1	1	1	.	.	.	1	.	1	1	1	1	1	1	1	.	.	.	.	.	.	.	.	.	.	.	.	.	.	.	.	.	.	.	1	.	.	.	.
2015-01-19	CLUES 258	UNIDAD 258	1	.	.	.	.	1	1	.	1	1	1	.	.	.	1	.	1	1	1	1	1	1	1	.	.	.	.	.	.	.	.	.	.	.	.	.	.	.	.	.	.	.	1	.	.	.	.
2015-01-16	CLUES 259	UNIDAD 259	1	.	.	.	.	1	1	.	1	1	0	.	.	.	1	.	0	0	1	1	0	1	0	.	.	.	.	.	.	.	.	.	.	.	.	.	.	.	.	.	.	.	0	.	.	.	.
2015-01-23	CLUES 26	UNIDAD 26	2	.	.	.	.	1	1	.	1	1	1	.	.	.	1	.	1	1	1	1	1	1	0	.	.	.	.	.	.	.	.	.	.	.	.	.	.	.	.	.	.	.	1	.	.	.	.
2015-02-05	CLUES 260	UNIDAD 260	1	.	.	.	.	1	1	.	1	0	0	.	.	.	1	.	1	1	1	1	1	0	0	.	.	.	.	.	.	.	.	.	.	.	.	.	.	.	.	.	.	.	0	.	.	.	.
2015-01-21	CLUES 261	UNIDAD 261	1	.	.	.	.	1	1	.	1	1	0	.	.	.	1	.	1	1	1	1	1	1	NA	.	.	.	.	.	.	.	.	.	.	.	.	.	.	.	.	.	.	.	1	.	.	.	.
2015-02-04	CLUES 262	UNIDAD 262	1	.	.	.	.	1	1	.	1	1	0	.	.	.	1	.	1	1	1	0	1	1	1	.	.	.	.	.	.	.	.	.	.	.	.	.	.	.	.	.	.	.	1	.	.	.	.
2015-01-20	CLUES 263	UNIDAD 263	1	.	.	.	.	0	1	.	1	1	1	.	.	.	1	.	1	1	1	1	1	1	NA	.	.	.	.	.	.	.	.	.	.	.	.	.	.	.	.	.	.	.	1	.	.	.	.
2015-02-06	CLUES 264	UNIDAD 264	1	.	.	.	.	0	1	.	1	1	1	.	.	.	0	.	1	1	1	1	1	1	NA	.	.	.	.	.	.	.	.	.	.	.	.	.	.	.	.	.	.	.	1	.	.	.	.
2015-02-04	CLUES 265	UNIDAD 265	1	.	.	.	.	1	1	.	1	1	1	.	.	.	1	.	1	1	1	1	1	1	1	.	.	.	.	.	.	.	.	.	.	.	.	.	.	.	.	.	.	.	1	.	.	.	.
2015-02-06	CLUES 266	UNIDAD 266	1	.	.	.	.	1	1	.	1	1	1	.	.	.	1	.	1	1	1	1	1	1	1	.	.	.	.	.	.	.	.	.	.	.	.	.	.	.	.	.	.	.	1	.	.	.	.
2015-01-20	CLUES 268	UNIDAD 268	1	.	.	.	.	1	1	.	1	1	1	.	.	.	1	.	0	1	1	1	1	1	1	.	.	.	.	.	.	.	.	.	.	.	.	.	.	.	.	.	.	.	1	.	.	.	.
2015-01-23	CLUES 269	UNIDAD 269	1	.	.	.	.	1	1	.	1	0	1	.	.	.	1	.	0	1	1	1	1	1	1	.	.	.	.	.	.	.	.	.	.	.	.	.	.	.	.	.	.	.	1	.	.	.	.
2015-01-28	CLUES 27	UNIDAD 27	2	.	.	.	.	1	1	.	1	1	1	.	.	.	1	.	1	1	1	1	1	1	1	.	.	.	.	.	.	.	.	.	.	.	.	.	.	.	.	.	.	.	1	.	.	.	.
2015-01-22	CLUES 270	UNIDAD 270	1	.	.	.	.	1	1	.	1	1	1	.	.	.	1	.	1	1	1	1	1	0	1	.	.	.	.	.	.	.	.	.	.	.	.	.	.	.	.	.	.	.	1	.	.	.	.
2014-12-18	CLUES 271	UNIDAD 271	1	.	.	.	.	1	1	.	1	1	1	.	.	.	1	.	1	1	1	1	1	1	1	.	.	.	.	.	.	.	.	.	.	.	.	.	.	.	.	.	.	.	1	.	.	.	.
2014-12-10	CLUES 272	UNIDAD 272	1	.	.	.	.	1	1	.	1	1	1	.	.	.	1	.	1	1	1	1	1	1	1	.	.	.	.	.	.	.	.	.	.	.	.	.	.	.	.	.	.	.	1	.	.	.	.
2015-02-04	CLUES 273	UNIDAD 273	1	.	.	.	.	0	1	.	1	1	1	.	.	.	1	.	1	1	1	1	1	1	1	.	.	.	.	.	.	.	.	.	.	.	.	.	.	.	.	.	.	.	1	.	.	.	.
2015-02-05	CLUES 274	UNIDAD 274	1	.	.	.	.	1	1	.	1	1	1	.	.	.	1	.	1	1	1	1	1	1	1	.	.	.	.	.	.	.	.	.	.	.	.	.	.	.	.	.	.	.	1	.	.	.	.
2015-01-22	CLUES 275	UNIDAD 275	1	.	.	.	.	1	1	.	1	1	1	.	.	.	1	.	1	1	1	1	1	1	1	.	.	.	.	.	.	.	.	.	.	.	.	.	.	.	.	.	.	.	1	.	.	.	.
2015-01-21	CLUES 276	UNIDAD 276	1	.	.	.	.	1	0	.	1	1	1	.	.	.	1	.	1	1	1	1	1	1	1	.	.	.	.	.	.	.	.	.	.	.	.	.	.	.	.	.	.	.	1	.	.	.	.
2015-01-22	CLUES 277	UNIDAD 277	1	.	.	.	.	1	1	.	1	1	1	.	.	.	1	.	1	1	1	1	1	1	1	.	.	.	.	.	.	.	.	.	.	.	.	.	.	.	.	.	.	.	1	.	.	.	.
2015-01-13	CLUES 278	UNIDAD 278	1	.	.	.	.	1	1	.	1	1	1	.	.	.	1	.	1	1	1	1	1	1	1	.	.	.	.	.	.	.	.	.	.	.	.	.	.	.	.	.	.	.	1	.	.	.	.
2015-01-26	CLUES 279	UNIDAD 279	1	.	.	.	.	1	1	.	1	1	1	.	.	.	1	.	1	1	1	1	1	1	1	.	.	.	.	.	.	.	.	.	.	.	.	.	.	.	.	.	.	.	1	.	.	.	.
2014-12-09	CLUES 28	UNIDAD 28	2	.	.	.	.	1	1	.	1	1	1	.	.	.	1	.	1	1	1	1	1	0	1	.	.	.	.	.	.	.	.	.	.	.	.	.	.	.	.	.	.	.	1	.	.	.	.
2014-12-17	CLUES 280	UNIDAD 280	1	.	.	.	.	1	1	.	1	1	1	.	.	.	1	.	1	1	1	1	1	1	1	.	.	.	.	.	.	.	.	.	.	.	.	.	.	.	.	.	.	.	1	.	.	.	.
2015-01-29	CLUES 281	UNIDAD 281	1	.	.	.	.	1	1	.	1	1	1	.	.	.	1	.	1	1	1	1	1	1	1	.	.	.	.	.	.	.	.	.	.	.	.	.	.	.	.	.	.	.	1	.	.	.	.
2015-01-22	CLUES 282	UNIDAD 282	1	.	.	.	.	1	1	.	1	1	1	.	.	.	1	.	1	1	1	1	1	1	1	.	.	.	.	.	.	.	.	.	.	.	.	.	.	.	.	.	.	.	1	.	.	.	.
2015-01-23	CLUES 283	UNIDAD 283	1	.	.	.	.	1	1	.	1	1	1	.	.	.	1	.	1	1	1	1	1	1	1	.	.	.	.	.	.	.	.	.	.	.	.	.	.	.	.	.	.	.	1	.	.	.	.
2014-12-16	CLUES 284	UNIDAD 284	1	.	.	.	.	0	1	.	1	1	1	.	.	.	1	.	1	1	1	0	1	1	1	.	.	.	.	.	.	.	.	.	.	.	.	.	.	.	.	.	.	.	1	.	.	.	.
2015-01-22	CLUES 285	UNIDAD 285	1	.	.	.	.	1	1	.	1	1	1	.	.	.	1	.	1	1	1	1	1	1	1	.	.	.	.	.	.	.	.	.	.	.	.	.	.	.	.	.	.	.	1	.	.	.	.
2015-01-20	CLUES 286	UNIDAD 286	1	.	.	.	.	1	1	.	1	1	1	.	.	.	1	.	1	1	1	1	1	1	0	.	.	.	.	.	.	.	.	.	.	.	.	.	.	.	.	.	.	.	1	.	.	.	.
2014-12-18	CLUES 287	UNIDAD 287	3	.	.	.	.	1	1	.	1	1	1	1	1	1	.	.	1	1	1	1	1	0	1	1	.	1	1	1	1	1	.	1	1	1	1	1	0	.	.	1	1	.	1	1	1	.	.
2014-12-10	CLUES 288	UNIDAD 288	3	.	.	.	.	1	1	.	1	1	1	1	1	1	.	.	1	1	1	1	1	1	1	1	.	1	1	1	1	1	.	1	1	1	1	1	0	.	.	1	0	.	1	1	1	.	.
2014-12-09	CLUES 289	UNIDAD 289	3	.	.	.	.	1	1	.	1	1	1	1	1	1	.	.	1	1	1	1	1	1	1	1	.	1	1	1	1	0	.	1	1	1	1	1	1	.	.	1	1	.	1	1	1	.	.
2014-12-11	CLUES 29	UNIDAD 29	2	.	.	.	.	1	1	.	1	1	1	.	.	.	1	.	1	1	1	1	1	1	1	.	.	.	.	.	.	.	.	.	.	.	.	.	.	.	.	.	.	.	1	.	.	.	.
2015-01-28	CLUES 290	UNIDAD 290	3	.	.	.	.	1	1	.	1	1	0	1	1	1	.	.	1	0	1	1	0	1	1	1	.	1	1	1	1	1	.	1	1	1	1	1	1	.	.	0	1	.	1	0	1	.	.
2015-01-16	CLUES 291	UNIDAD 291	3	.	.	.	.	1	1	.	1	1	0	1	1	1	.	.	1	1	1	1	1	1	1	1	.	1	1	1	1	1	.	1	1	1	1	1	0	.	.	0	1	.	0	0	0	.	.
2015-02-03	CLUES 292	UNIDAD 292	3	.	.	.	.	1	1	.	1	1	1	1	1	1	.	.	1	1	1	1	1	1	1	1	.	1	1	1	1	1	.	1	0	1	1	0	1	.	.	1	1	.	1	1	1	.	.
2015-01-21	CLUES 293	UNIDAD 293	3	.	.	.	.	1	1	.	1	1	1	1	0	1	.	.	1	1	1	1	1	1	1	1	.	1	1	1	1	1	.	0	1	1	0	1	0	.	.	1	1	.	1	1	1	.	.
2015-01-23	CLUES 294	UNIDAD 294	3	.	.	.	.	1	1	.	1	1	1	1	1	1	.	.	1	1	1	1	1	1	1	1	.	1	1	1	1	1	.	1	1	1	1	1	0	.	.	1	1	.	1	1	1	.	.
2015-01-30	CLUES 295	UNIDAD 295	4	.	1	1	.	1	1	.	1	1	0	1	1	1	.	.	1	0	1	1	1	1	1	1	.	1	1	1	1	1	.	1	1	1	1	1	1	1	1	1	1	.	1	1	1	1	1
2015-01-22	CLUES 296	UNIDAD 296	4	.	0	1	.	1	1	.	1	1	1	1	1	1	.	.	0	1	1	1	1	1	1	1	.	1	1	1	1	1	.	0	0	1	1	1	0	1	1	1	1	.	1	0	0	1	1
2015-01-21	CLUES 297	UNIDAD 297	4	.	1	1	.	0	1	.	0	1	0	1	1	0	.	.	1	1	1	1	1	1	1	1	.	1	1	1	1	1	.	1	1	1	1	1	0	1	1	1	1	.	1	0	0	0	1
2015-01-19	CLUES 298	UNIDAD 298	4	.	1	0	.	1	1	.	1	1	1	1	1	0	.	.	1	1	1	1	1	1	1	1	.	1	1	1	1	1	.	1	1	1	1	1	0	0	1	1	1	.	1	1	1	1	0
2015-01-22	CLUES 299	UNIDAD 299	4	.	0	0	.	1	1	.	1	1	0	1	1	1	.	.	1	1	1	1	1	1	1	1	.	1	1	1	1	1	.	1	0	1	1	1	0	1	1	1	1	.	1	1	1	1	1
2014-12-17	CLUES 3	UNIDAD 3	2	.	.	.	.	1	1	.	1	1	1	.	.	.	1	.	0	1	1	1	1	1	1	.	.	.	.	.	.	.	.	.	.	.	.	.	.	.	.	.	.	.	1	.	.	.	.
2015-01-20	CLUES 30	UNIDAD 30	2	.	.	.	.	1	1	.	1	1	1	.	.	.	1	.	1	1	1	1	1	1	1	.	.	.	.	.	.	.	.	.	.	.	.	.	.	.	.	.	.	.	1	.	.	.	.
2015-01-22	CLUES 300	UNIDAD 300	4	.	0	0	.	1	1	.	1	1	1	1	1	1	.	.	1	1	1	1	1	1	1	1	.	1	1	1	1	1	.	1	1	1	1	1	0	1	1	1	1	.	1	1	1	1	1
2014-11-28	CLUES 301	UNIDAD 301	4	.	1	0	.	1	1	.	1	1	1	1	1	1	.	.	1	1	1	1	1	1	1	1	.	1	1	1	1	1	.	1	1	1	1	1	0	1	1	1	1	.	1	1	1	1	1
2014-12-17	CLUES 31	UNIDAD 31	2	.	.	.	.	1	1	.	1	1	1	.	.	.	1	.	1	1	1	1	1	1	1	.	.	.	.	.	.	.	.	.	.	.	.	.	.	.	.	.	.	.	1	.	.	.	.
2015-01-22	CLUES 32	UNIDAD 32	2	.	.	.	.	1	1	.	1	1	1	.	.	.	1	.	1	1	1	1	1	1	1	.	.	.	.	.	.	.	.	.	.	.	.	.	.	.	.	.	.	.	1	.	.	.	.
2015-01-26	CLUES 33	UNIDAD 33	2	.	.	.	.	1	1	.	1	1	1	.	.	.	1	.	1	1	1	1	1	1	1	.	.	.	.	.	.	.	.	.	.	.	.	.	.	.	.	.	.	.	1	.	.	.	.
2015-02-04	CLUES 34	UNIDAD 34	2	.	.	.	.	1	1	.	1	1	1	.	.	.	1	.	1	1	1	1	1	1	1	.	.	.	.	.	.	.	.	.	.	.	.	.	.	.	.	.	.	.	1	.	.	.	.
2015-02-04	CLUES 35	UNIDAD 35	2	.	.	.	.	1	1	.	1	1	1	.	.	.	1	.	1	1	1	1	1	1	1	.	.	.	.	.	.	.	.	.	.	.	.	.	.	.	.	.	.	.	1	.	.	.	.
2015-02-04	CLUES 36	UNIDAD 36	2	.	.	.	.	1	1	.	1	1	1	.	.	.	1	.	1	1	1	1	1	1	1	.	.	.	.	.	.	.	.	.	.	.	.	.	.	.	.	.	.	.	1	.	.	.	.
2015-02-04	CLUES 37	UNIDAD 37	2	.	.	.	.	1	1	.	1	1	1	.	.	.	1	.	1	1	1	1	1	1	1	.	.	.	.	.	.	.	.	.	.	.	.	.	.	.	.	.	.	.	1	.	.	.	.
2015-01-26	CLUES 38	UNIDAD 38	2	.	.	.	.	1	1	.	1	1	1	.	.	.	1	.	1	1	1	1	1	1	1	.	.	.	.	.	.	.	.	.	.	.	.	.	.	.	.	.	.	.	1	.	.	.	.
2014-12-18	CLUES 39	UNIDAD 39	2	.	.	.	.	1	1	.	1	1	1	.	.	.	1	.	1	1	1	1	1	1	1	.	.	.	.	.	.	.	.	.	.	.	.	.	.	.	.	.	.	.	1	.	.	.	.
2015-01-26	CLUES 4	UNIDAD 4	2	.	.	.	.	1	1	.	1	1	1	.	.	.	1	.	1	1	1	1	1	1	1	.	.	.	.	.	.	.	.	.	.	.	.	.	.	.	.	.	.	.	1	.	.	.	.
2015-01-21	CLUES 40	UNIDAD 40	2	.	.	.	.	1	1	.	1	1	1	.	.	.	1	.	1	1	1	1	1	1	1	.	.	.	.	.	.	.	.	.	.	.	.	.	.	.	.	.	.	.	1	.	.	.	.
2015-01-28	CLUES 41	UNIDAD 41	2	.	.	.	.	1	0	.	1	0	1	.	.	.	1	.	1	1	1	0	1	1	na	.	.	.	.	.	.	.	.	.	.	.	.	.	.	.	.	.	.	.	0	.	.	.	.
2014-12-11	CLUES 42	UNIDAD 42	2	.	.	.	.	1	1	.	1	1	1	.	.	.	1	.	1	1	1	1	1	1	1	.	.	.	.	.	.	.	.	.	.	.	.	.	.	.	.	.	.	.	1	.	.	.	.
2015-01-19	CLUES 43	UNIDAD 43	2	.	.	.	.	1	1	.	1	1	1	.	.	.	1	.	1	1	1	1	1	1	1	.	.	.	.	.	.	.	.	.	.	.	.	.	.	.	.	.	.	.	1	.	.	.	.
2015-01-23	CLUES 44	UNIDAD 44	2	.	.	.	.	0	1	.	1	1	1	.	.	.	1	.	1	1	1	0	1	1	1	.	.	.	.	.	.	.	.	.	.	.	.	.	.	.	.	.	.	.	1	.	.	.	.
2015-01-23	CLUES 45	UNIDAD 45	2	.	.	.	.	1	1	.	1	1	1	.	.	.	1	.	1	1	1	1	1	1	1	.	.	.	.	.	.	.	.	.	.	.	.	.	.	.	.	.	.	.	1	.	.	.	.
2014-12-17	CLUES 46	UNIDAD 46	2	.	.	.	.	1	1	.	1	1	1	.	.	.	1	.	1	0	1	1	0	1	1	.	.	.	.	.	.	.	.	.	.	.	.	.	.	.	.	.	.	.	1	.	.	.	.
2015-01-21	CLUES 47	UNIDAD 47	2	.	.	.	.	1	1	.	1	1	1	.	.	.	1	.	1	1	1	1	1	1	1	.	.	.	.	.	.	.	.	.	.	.	.	.	.	.	.	.	.	.	1	.	.	.	.
2015-01-19	CLUES 48	UNIDAD 48	2	.	.	.	.	1	1	.	1	1	1	.	.	.	1	.	1	1	1	1	1	1	1	.	.	.	.	.	.	.	.	.	.	.	.	.	.	.	.	.	.	.	1	.	.	.	.
2014-12-19	CLUES 49	UNIDAD 49	2	.	.	.	.	1	1	.	1	1	1	.	.	.	1	.	1	1	1	1	1	1	1	.	.	.	.	.	.	.	.	.	.	.	.	.	.	.	.	.	.	.	1	.	.	.	.
2015-01-26	CLUES 5	UNIDAD 5	2	.	.	.	.	1	1	.	1	1	1	.	.	.	1	.	1	0	1	1	0	1	1	.	.	.	.	.	.	.	.	.	.	.	.	.	.	.	.	.	.	.	1	.	.	.	.
2014-12-15	CLUES 50	UNIDAD 50	2	.	.	.	.	1	1	.	1	0	1	.	.	.	1	.	1	1	1	1	1	1	1	.	.	.	.	.	.	.	.	.	.	.	.	.	.	.	.	.	.	.	1	.	.	.	.
2015-01-27	CLUES 51	UNIDAD 51	2	.	.	.	.	1	1	.	1	1	1	.	.	.	1	.	1	0	1	1	0	1	1	.	.	.	.	.	.	.	.	.	.	.	.	.	.	.	.	.	.	.	1	.	.	.	.
2015-01-29	CLUES 52	UNIDAD 52	2	.	.	.	.	1	1	.	1	1	1	.	.	.	1	.	1	1	1	1	1	1	1	.	.	.	.	.	.	.	.	.	.	.	.	.	.	.	.	.	.	.	1	.	.	.	.
2015-01-28	CLUES 53	UNIDAD 53	2	.	.	.	.	1	1	.	1	1	1	.	.	.	1	.	1	1	1	1	1	1	1	.	.	.	.	.	.	.	.	.	.	.	.	.	.	.	.	.	.	.	1	.	.	.	.
2015-01-22	CLUES 54	UNIDAD 54	2	.	.	.	.	1	1	.	1	1	1	.	.	.	1	.	1	1	1	0	1	1	1	.	.	.	.	.	.	.	.	.	.	.	.	.	.	.	.	.	.	.	1	.	.	.	.
2015-01-27	CLUES 55	UNIDAD 55	2	.	.	.	.	1	1	.	1	1	1	.	.	.	1	.	1	1	1	1	1	1	1	.	.	.	.	.	.	.	.	.	.	.	.	.	.	.	.	.	.	.	1	.	.	.	.
2014-12-11	CLUES 56	UNIDAD 56	2	.	.	.	.	1	1	.	1	1	1	.	.	.	1	.	1	1	1	1	1	1	1	.	.	.	.	.	.	.	.	.	.	.	.	.	.	.	.	.	.	.	1	.	.	.	.
2014-12-11	CLUES 57	UNIDAD 57	2	.	.	.	.	1	0	.	0	1	0	.	.	.	1	.	0	1	1	0	1	1	1	.	.	.	.	.	.	.	.	.	.	.	.	.	.	.	.	.	.	.	1	.	.	.	.
2015-02-06	CLUES 58	UNIDAD 58	2	.	.	.	.	1	1	.	1	1	1	.	.	.	1	.	1	1	1	1	1	1	1	.	.	.	.	.	.	.	.	.	.	.	.	.	.	.	.	.	.	.	1	.	.	.	.
2015-01-15	CLUES 59	UNIDAD 59	2	.	.	.	.	1	1	.	1	1	0	.	.	.	1	.	0	1	1	1	1	1	1	.	.	.	.	.	.	.	.	.	.	.	.	.	.	.	.	.	.	.	1	.	.	.	.
2015-01-28	CLUES 6	UNIDAD 6	2	.	.	.	.	1	1	.	1	1	1	.	.	.	1	.	1	1	1	1	1	1	1	.	.	.	.	.	.	.	.	.	.	.	.	.	.	.	.	.	.	.	0	.	.	.	.
2015-02-05	CLUES 60	UNIDAD 60	2	.	.	.	.	1	1	.	1	1	1	.	.	.	1	.	1	1	1	1	1	1	1	.	.	.	.	.	.	.	.	.	.	.	.	.	.	.	.	.	.	.	1	.	.	.	.
2014-12-11	CLUES 61	UNIDAD 61	2	.	.	.	.	1	1	.	1	1	0	.	.	.	1	.	1	1	1	1	1	1	1	.	.	.	.	.	.	.	.	.	.	.	.	.	.	.	.	.	.	.	1	.	.	.	.
2015-01-23	CLUES 62	UNIDAD 62	2	.	.	.	.	1	1	.	1	1	1	.	.	.	1	.	1	1	1	1	1	1	1	.	.	.	.	.	.	.	.	.	.	.	.	.	.	.	.	.	.	.	1	.	.	.	.
2015-01-30	CLUES 63	UNIDAD 63	2	.	.	.	.	1	1	.	1	1	1	.	.	.	1	.	1	1	1	1	1	1	1	.	.	.	.	.	.	.	.	.	.	.	.	.	.	.	.	.	.	.	1	.	.	.	.
2015-01-22	CLUES 64	UNIDAD 64	2	.	.	.	.	1	1	.	1	1	1	.	.	.	1	.	1	1	1	1	1	1	1	.	.	.	.	.	.	.	.	.	.	.	.	.	.	.	.	.	.	.	1	.	.	.	.
2015-02-04	CLUES 65	UNIDAD 65	2	.	.	.	.	1	1	.	1	1	1	.	.	.	1	.	1	1	1	1	1	1	1	.	.	.	.	.	.	.	.	.	.	.	.	.	.	.	.	.	.	.	1	.	.	.	.
2015-02-04	CLUES 66	UNIDAD 66	2	.	.	.	.	1	1	.	1	1	1	.	.	.	1	.	1	1	1	1	1	0	1	.	.	.	.	.	.	.	.	.	.	.	.	.	.	.	.	.	.	.	1	.	.	.	.
2015-01-27	CLUES 67	UNIDAD 67	2	.	.	.	.	1	1	.	1	1	1	.	.	.	1	.	1	1	1	1	1	0	1	.	.	.	.	.	.	.	.	.	.	.	.	.	.	.	.	.	.	.	1	.	.	.	.
2015-01-26	CLUES 68	UNIDAD 68	2	.	.	.	.	1	1	.	1	1	1	.	.	.	1	.	1	1	1	1	1	1	1	.	.	.	.	.	.	.	.	.	.	.	.	.	.	.	.	.	.	.	1	.	.	.	.
2015-01-21	CLUES 69	UNIDAD 69	2	.	.	.	.	1	1	.	1	1	1	.	.	.	1	.	1	1	1	1	1	1	0	.	.	.	.	.	.	.	.	.	.	.	.	.	.	.	.	.	.	.	1	.	.	.	.
2015-01-28	CLUES 7	UNIDAD 7	2	.	.	.	.	1	1	.	1	1	1	.	.	.	1	.	1	0	1	0	0	1	1	.	.	.	.	.	.	.	.	.	.	.	.	.	.	.	.	.	.	.	1	.	.	.	.
2014-12-11	CLUES 70	UNIDAD 70	2	.	.	.	.	1	1	.	1	1	1	.	.	.	1	.	1	1	1	1	1	1	1	.	.	.	.	.	.	.	.	.	.	.	.	.	.	.	.	.	.	.	1	.	.	.	.
2015-01-19	CLUES 71	UNIDAD 71	2	.	.	.	.	1	1	.	0	1	1	.	.	.	1	.	0	1	1	1	1	1	1	.	.	.	.	.	.	.	.	.	.	.	.	.	.	.	.	.	.	.	1	.	.	.	.
2014-12-15	CLUES 72	UNIDAD 72	2	.	.	.	.	1	1	.	1	1	1	.	.	.	1	.	1	1	1	1	1	1	1	.	.	.	.	.	.	.	.	.	.	.	.	.	.	.	.	.	.	.	1	.	.	.	.
2015-01-28	CLUES 74	UNIDAD 74	2	.	.	.	.	1	1	.	1	1	1	.	.	.	1	.	1	1	1	1	1	1	1	.	.	.	.	.	.	.	.	.	.	.	.	.	.	.	.	.	.	.	0	.	.	.	.
2015-01-19	CLUES 75	UNIDAD 75	2	.	.	.	.	1	1	.	1	1	1	.	.	.	1	.	1	1	1	1	1	1	1	.	.	.	.	.	.	.	.	.	.	.	.	.	.	.	.	.	.	.	1	.	.	.	.
2014-12-09	CLUES 76	UNIDAD 76	2	.	.	.	.	1	1	.	1	1	1	.	.	.	1	.	1	1	1	1	1	1	1	.	.	.	.	.	.	.	.	.	.	.	.	.	.	.	.	.	.	.	1	.	.	.	.
2015-01-14	CLUES 77	UNIDAD 77	2	.	.	.	.	0	0	.	1	0	1	.	.	.	1	.	0	1	1	0	1	0	1	.	.	.	.	.	.	.	.	.	.	.	.	.	.	.	.	.	.	.	1	.	.	.	.
2015-01-23	CLUES 78	UNIDAD 78	2	.	.	.	.	1	1	.	1	1	0	.	.	.	0	.	1	0	1	1	0	1	1	.	.	.	.	.	.	.	.	.	.	.	.	.	.	.	.	.	.	.	1	.	.	.	.
2015-01-14	CLUES 79	UNIDAD 79	2	.	.	.	.	1	1	.	1	1	0	.	.	.	0	.	1	1	1	1	1	1	0	.	.	.	.	.	.	.	.	.	.	.	.	.	.	.	.	.	.	.	1	.	.	.	.
2014-11-25	CLUES 8	UNIDAD 8	2	.	.	.	.	1	1	.	1	1	1	.	.	.	1	.	1	1	1	1	1	1	1	.	.	.	.	.	.	.	.	.	.	.	.	.	.	.	.	.	.	.	1	.	.	.	.
2015-01-14	CLUES 80	UNIDAD 80	2	.	.	.	.	1	1	.	1	1	1	.	.	.	0	.	1	1	1	0	1	1	1	.	.	.	.	.	.	.	.	.	.	.	.	.	.	.	.	.	.	.	1	.	.	.	.
2015-01-21	CLUES 81	UNIDAD 81	2	.	.	.	.	0	1	.	0	1	1	.	.	.	1	.	1	1	1	0	1	1	1	.	.	.	.	.	.	.	.	.	.	.	.	.	.	.	.	.	.	.	0	.	.	.	.
2015-01-21	CLUES 82	UNIDAD 82	2	.	.	.	.	0	1	.	1	1	1	.	.	.	1	.	0	1	1	1	1	1	1	.	.	.	.	.	.	.	.	.	.	.	.	.	.	.	.	.	.	.	1	.	.	.	.
2015-02-05	CLUES 83	UNIDAD 83	2	.	.	.	.	1	1	.	1	1	0	.	.	.	1	.	1	1	1	1	1	1	0	.	.	.	.	.	.	.	.	.	.	.	.	.	.	.	.	.	.	.	1	.	.	.	.
2014-12-11	CLUES 84	UNIDAD 84	2	.	.	.	.	1	0	.	1	1	1	.	.	.	0	.	1	1	1	1	0	1	1	.	.	.	.	.	.	.	.	.	.	.	.	.	.	.	.	.	.	.	1	.	.	.	.
2015-01-20	CLUES 85	UNIDAD 85	2	.	.	.	.	0	0	.	0	0	0	.	.	.	0	.	0	0	0	0	0	0	0	.	.	.	.	.	.	.	.	.	.	.	.	.	.	.	.	.	.	.	0	.	.	.	.
2015-01-20	CLUES 86	UNIDAD 86	2	.	.	.	.	1	1	.	1	1	1	.	.	.	1	.	1	1	1	0	1	1	1	.	.	.	.	.	.	.	.	.	.	.	.	.	.	.	.	.	.	.	1	.	.	.	.
2015-01-20	CLUES 87	UNIDAD 87	2	.	.	.	.	1	1	.	1	1	1	.	.	.	1	.	1	1	1	1	1	1	1	.	.	.	.	.	.	.	.	.	.	.	.	.	.	.	.	.	.	.	1	.	.	.	.
2015-01-22	CLUES 88	UNIDAD 88	2	.	.	.	.	1	1	.	1	0	1	.	.	.	1	.	1	0	1	1	1	1	1	.	.	.	.	.	.	.	.	.	.	.	.	.	.	.	.	.	.	.	1	.	.	.	.
2015-01-20	CLUES 89	UNIDAD 89	2	.	.	.	.	1	1	.	1	1	1	.	.	.	1	.	1	1	1	1	1	1	1	.	.	.	.	.	.	.	.	.	.	.	.	.	.	.	.	.	.	.	1	.	.	.	.
2015-01-23	CLUES 9	UNIDAD 9	2	.	.	.	.	1	1	.	1	1	1	.	.	.	0	.	1	1	0	1	1	1	1	.	.	.	.	.	.	.	.	.	.	.	.	.	.	.	.	.	.	.	1	.	.	.	.
2014-12-09	CLUES 90	UNIDAD 90	2	.	.	.	.	1	1	.	1	1	1	.	.	.	1	.	1	1	1	1	1	1	1	.	.	.	.	.	.	.	.	.	.	.	.	.	.	.	.	.	.	.	1	.	.	.	.
2014-12-10	CLUES 91	UNIDAD 91	2	.	.	.	.	1	1	.	1	1	1	.	.	.	1	.	1	1	1	1	1	1	1	.	.	.	.	.	.	.	.	.	.	.	.	.	.	.	.	.	.	.	1	.	.	.	.
2015-01-26	CLUES 92	UNIDAD 92	1	.	.	.	.	1	0	.	1	1	1	.	.	.	1	.	1	1	1	1	1	1	1	.	.	.	.	.	.	.	.	.	.	.	.	.	.	.	.	.	.	.	1	.	.	.	.
2014-12-16	CLUES 93	UNIDAD 93	2	.	.	.	.	1	1	.	1	1	1	.	.	.	1	.	1	1	1	1	1	1	1	.	.	.	.	.	.	.	.	.	.	.	.	.	.	.	.	.	.	.	1	.	.	.	.
2014-12-17	CLUES 94	UNIDAD 94	2	.	.	.	.	1	1	.	1	1	1	.	.	.	1	.	1	1	1	1	1	1	1	.	.	.	.	.	.	.	.	.	.	.	.	.	.	.	.	.	.	.	1	.	.	.	.
2014-12-08	CLUES 95	UNIDAD 95	2	.	.	.	.	1	0	.	0	0	1	.	.	.	1	.	1	1	1	1	1	1	1	.	.	.	.	.	.	.	.	.	.	.	.	.	.	.	.	.	.	.	1	.	.	.	.
2015-01-22	CLUES 96	UNIDAD 96	2	.	.	.	.	1	1	.	1	0	1	.	.	.	1	.	1	1	1	1	1	0	1	.	.	.	.	.	.	.	.	.	.	.	.	.	.	.	.	.	.	.	1	.	.	.	.
2015-01-21	CLUES 97	UNIDAD 97	2	.	.	.	.	1	1	.	1	1	1	.	.	.	1	.	1	1	1	1	1	1	1	.	.	.	.	.	.	.	.	.	.	.	.	.	.	.	.	.	.	.	1	.	.	.	.
2014-12-19	CLUES 98	UNIDAD 98	2	.	.	.	.	1	1	.	1	1	1	.	.	.	1	.	1	1	1	1	1	1	1	.	.	.	.	.	.	.	.	.	.	.	.	.	.	.	.	.	.	.	1	.	.	.	.
2015-01-20	CLUES 99	UNIDAD 99	2	.	.	.	.	1	1	.	1	1	1	.	.	.	1	.	1	1	1	1	1	1	1	.	.	.	.	.	.	.	.	.	.	.	.	.	.	.	.	.	.	.	1	.	.	.	.
2015-01-27	#N/A	#N/A	2	.	.	.	.	1	1	.	1	1	1	.	.	.	1	.	1	1	1	1	1	1	1	.	.	.	.	.	.	.	.	.	.	.	.	.	.	.	.	.	.	.	1	.	.	.	.
[truncated: 267 more columns]

[truncated: 1 more sheets: Exportar Base]
